# Supplementary material for: Selective transport of water molecules through interlayer spaces in graphite
Source: Nat Commun. 2022 Jan 25;13:498. doi: 10.1038/s41467-022-28162-6 (PMC8789919; doi:10.1038/s41467-022-28162-6)
Supplement: Supplementary file 3 — Source Data [file 41467_2022_28162_MOESM3_ESM.xlsx]

## Sheet: Fig. 1b
	Voltage (V)	Current (A)
		1E-5 M NaCl	10 mM NaCl	1M NaCl
	0.2	3.19632e-07	3.6709e-07	6.21156e-06
	0.175	2.699e-07	3.05642e-07	5.37205e-06
	0.15	2.28502e-07	2.53984e-07	4.56276e-06
	0.125	1.91729e-07	2.05384e-07	3.76384e-06
	0.1	1.57903e-07	1.58145e-07	2.96928e-06
	0.075	1.25941e-07	1.1214e-07	2.17892e-06
	0.05	9.5705e-08	6.63182e-08	1.39458e-06
	0.025	6.59192e-08	2.03304e-08	5.98164e-07
	0	3.7133e-08	-2.5302e-08	-1.92075e-07
	-0.025	8.74418e-09	-7.15772e-08	-9.85921e-07
	-0.05	-1.90296e-08	-1.17901e-07	-1.78056e-06
	-0.075	-4.67122e-08	-1.65186e-07	-2.58138e-06
	-0.1	-7.37444e-08	-2.12876e-07	-3.38829e-06
	-0.125	-1.00365e-07	-2.62136e-07	-4.19861e-06
	-0.15	-1.27764e-07	-3.12456e-07	-5.04559e-06
	-0.175	-1.54891e-07	-3.63966e-07	-5.85739e-06
	-0.2	-1.8093e-07	-4.16598e-07	-6.67441e-06

## Sheet: Fig. 1c
	Concentration (M)	Conductance (S)
		NaCl 2x2 hole	NaCl literature	NaCl Sample ICG	error (SE) in NaCl measurements	HCl Sample ICG	error (SE) in HCl measurements
	1e-05	1.88e-07	1.30413e-07	1.22e-06	3.66e-07	1.44e-06	4.32e-07
	0.0001	1.01e-06	8.31625e-07	1.11e-06	3.33e-07	2.88e-06	8.64e-07
	0.001	8.78e-06	7.84375e-06	1.57e-06	4.71e-07	4.02e-06	1.206e-06
	0.01	6.84e-05	7.15562e-05	1.94e-06	5.82e-07	6.51e-06	1.953e-06
	0.1	0.000487	0.000606563	4.14e-06	1.242e-06	1.53e-05	4.59e-06
	1	0.0031	0.00573	2.03e-05	6.09e-06	7.36e-05	2.208e-05

## Sheet: Fig. 2a
	Voltage	Current
	V	A
		1M/1M	1M/0.1M	1M/0.01M	1M/0.001M
	-0.2	-1.25122e-06	-1.48201e-06	-1.22485e-06	-7.33127e-07
	-0.175	-1.07463e-06	-1.29792e-06	-1.0423e-06	-6.54923e-07
	-0.15	-9.14845e-07	-1.13718e-06	-9.22608e-07	-5.93152e-07
	-0.125	-7.57722e-07	-9.83788e-07	-8.15857e-07	-5.3596e-07
	-0.1	-6.03512e-07	-8.33988e-07	-7.1444e-07	-4.82008e-07
	-0.075	-4.48269e-07	-6.86647e-07	-6.15259e-07	-4.29561e-07
	-0.05	-2.91231e-07	-5.3899e-07	-5.09903e-07	-3.77778e-07
	-0.025	-1.30299e-07	-3.91534e-07	-4.16774e-07	-3.26554e-07
	0	3.35622e-08	-2.44211e-07	-3.22934e-07	-2.69684e-07
	0.025	1.69203e-07	-9.86403e-08	-2.2633e-07	-2.23534e-07
	0.05	3.60991e-07	5.0573e-08	-1.28427e-07	-1.72275e-07
	0.075	5.28466e-07	1.91881e-07	-2.99457e-08	-1.20572e-07
	0.1	6.98706e-07	3.4858e-07	6.93719e-08	-6.74215e-08
	0.125	8.71951e-07	4.98339e-07	1.69682e-07	-1.33759e-08
	0.15	1.04772e-06	6.51186e-07	2.71276e-07	4.20371e-08
	0.175	1.22615e-06	8.04017e-07	3.72995e-07	9.84135e-08
	0.2	1.40444e-06	9.56116e-07	4.77685e-07	1.56817e-07
	0.2	1.4015e-06	9.49151e-07	4.70063e-07	1.54391e-07
	0.175	1.21727e-06	7.83716e-07	3.5583e-07	9.28612e-08
	0.15	1.0409e-06	6.27637e-07	2.47473e-07	3.35429e-08
	0.125	8.66186e-07	4.72228e-07	1.4296e-07	-2.43985e-08
	0.1	6.91381e-07	3.20655e-07	3.9795e-08	-8.09726e-08
	0.075	5.16776e-07	1.70251e-07	-6.07543e-08	-1.36255e-07
	0.05	3.42145e-07	2.18422e-08	-1.58544e-07	-1.90263e-07
	0.025	1.6686e-07	-1.2036e-07	-2.54906e-07	-2.42867e-07
	0	-8.90335e-09	-2.70666e-07	-3.49206e-07	-2.93823e-07
	-0.025	-1.52327e-07	-4.12083e-07	-4.40936e-07	-3.43449e-07
	-0.05	-3.57778e-07	-5.51408e-07	-5.29247e-07	-3.91299e-07
	-0.075	-5.31299e-07	-6.89231e-07	-6.16176e-07	-4.3953e-07
	-0.1	-7.06369e-07	-8.24878e-07	-6.99887e-07	-4.90148e-07
	-0.125	-8.78425e-07	-9.57203e-07	-7.90373e-07	-5.28291e-07
	-0.15	-1.05255e-06	-1.0874e-06	-8.66842e-07	-5.75393e-07
	-0.175	-1.22705e-06	-1.21475e-06	-9.43914e-07	-6.27277e-07
	-0.2	-1.39758e-06	-1.3451e-06	-1.01289e-06	-6.7886e-07

## Sheet: Fig. 2b
	Concentration ratio	Diffusion Potential (mV)	Error (SE)
	1	0	0
	10	14	2.8
	100	29	5.8
	1000	49	9.8

## Sheet: Fig. 2b inset
	Time (s)	Current (A)
	0	-3.31703e-07
	0.999	-3.31661e-07
	1.999	-3.31667e-07
	2.999	-3.31673e-07
	3.999	-3.31606e-07
	4.999	-3.31639e-07
	5.999	-3.31655e-07
	6.999	-3.31692e-07
	7.999	-3.31678e-07
	8.999	-3.31695e-07
	9.999	-3.31694e-07
	10.999	-3.31658e-07
	11.999	-3.31638e-07
	12.999	-3.31564e-07
	13.999	-3.31528e-07
	15.08	-3.3153e-07
	15.999	-3.31512e-07
	16.999	-3.31521e-07
	17.999	-3.3149e-07
	18.999	-3.31483e-07
	19.999	-3.31433e-07
	20.999	-3.31419e-07
	21.999	-3.31403e-07
	22.999	-3.31447e-07
	23.999	-3.31447e-07
	24.999	-3.31449e-07
	25.999	-3.31518e-07
	26.999	-3.31602e-07
	27.999	-3.3158e-07
	28.999	-3.3158e-07
	29.999	-3.31568e-07
	31.08	-3.31522e-07
	31.999	-3.31604e-07
	32.999	-3.31601e-07
	33.999	-3.31592e-07
	34.999	-3.31722e-07
	35.999	-3.31813e-07
	36.999	-3.31811e-07
	37.999	-3.31805e-07
	38.999	-3.31831e-07
	39.999	-3.31875e-07
	40.999	-3.31891e-07
	41.999	-3.31886e-07
	42.999	-3.31918e-07
	43.999	-3.31824e-07
	44.999	-3.31728e-07
	45.999	-3.31682e-07
	47.08	-3.3164e-07
	47.999	-3.31657e-07
	48.999	-3.31687e-07
	49.999	-3.31714e-07
	50.999	-3.31756e-07
	51.999	-3.31676e-07
	52.999	-3.31693e-07
	53.999	-3.31718e-07
	54.999	-3.31627e-07
	55.999	-3.31632e-07
	56.999	-3.31769e-07
	57.999	-3.31787e-07
	58.999	-3.31825e-07
	59.999	-3.31807e-07
	60.999	-3.3189e-07
	61.999	-3.31922e-07
	63.08	-3.31877e-07
	63.999	-3.31836e-07
	64.999	-3.31856e-07
	65.999	-3.31913e-07
	66.999	-3.31927e-07
	67.999	-3.31864e-07
	68.999	-3.31867e-07
	69.999	-3.31866e-07
	70.999	-3.31906e-07
	71.999	-3.31815e-07
	72.999	-3.31784e-07
	73.999	-3.3175e-07
	74.999	-3.31828e-07
	75.999	-3.31837e-07
	76.999	-3.31856e-07
	77.999	-3.31866e-07
	79.079	-3.31879e-07
	79.999	-3.31819e-07
	80.999	-3.31767e-07
	81.999	-3.31831e-07
	82.999	-3.31864e-07
	83.999	-3.31848e-07
	84.999	-3.31859e-07
	85.999	-3.31834e-07
	86.999	-3.31876e-07
	87.999	-3.31869e-07
	88.999	-3.3191e-07
	89.999	-3.31914e-07
	90.999	-3.3193e-07
	91.999	-3.31864e-07
	92.999	-3.31887e-07
	93.999	-3.31854e-07
	95.079	-3.31845e-07
	95.999	-3.31791e-07
	96.999	-3.31784e-07
	97.999	-3.31836e-07
	98.999	-3.31795e-07
	99.999	-3.31854e-07
	100.999	-3.31837e-07
	101.999	-3.31854e-07
	102.999	-3.3184e-07
	103.999	-3.31809e-07
	104.999	-3.31713e-07
	105.999	-3.3172e-07
	106.999	-3.31719e-07
	107.999	-3.31753e-07
	108.999	-3.31726e-07
	109.999	-3.317e-07
	111.08	-3.31725e-07
	111.999	-3.31686e-07
	112.999	-3.3165e-07
	113.999	-3.31615e-07
	114.999	-3.31614e-07
	115.999	-3.31634e-07
	116.999	-3.31709e-07
	117.999	-3.31657e-07
	118.999	-3.3174e-07
	119.999	-3.31739e-07
	120.999	-3.31824e-07
	121.999	-3.31844e-07
	122.999	-3.31966e-07
	123.999	-3.31933e-07
	124.999	-3.32006e-07
	125.999	-3.31959e-07
	127.08	-3.31891e-07
	127.999	-3.31918e-07
	128.999	-3.3195e-07
	129.999	-3.31932e-07
	130.999	-3.31964e-07
	131.999	-3.32054e-07
	132.999	-3.32002e-07
	133.999	-3.31957e-07
	134.999	-3.31915e-07
	135.999	-3.31916e-07
	136.999	-3.31885e-07
	137.999	-3.31968e-07
	138.999	-3.31951e-07
	139.999	-3.31937e-07
	140.999	-3.31956e-07
	141.999	-3.31949e-07
	143.08	-3.31959e-07
	143.999	-3.3203e-07
	144.999	-3.32008e-07
	145.999	-3.32078e-07
	146.999	-3.32094e-07
	147.999	-3.32065e-07
	148.999	-3.3207e-07
	149.999	-3.32105e-07
	150.999	-3.32047e-07
	151.999	-3.32119e-07
	152.999	-3.32153e-07
	153.999	-3.32212e-07
	154.999	-3.32221e-07
	155.999	-3.32154e-07
	156.999	-3.3221e-07
	157.999	-3.3209e-07
	159.079	-3.32043e-07
	159.999	-3.32032e-07
	160.999	-3.31987e-07
	161.999	-3.3198e-07
	162.999	-3.31985e-07
	163.999	-3.32024e-07
	164.999	-3.32046e-07
	165.999	-3.32072e-07
	166.999	-3.32104e-07
	167.999	-3.32085e-07
	168.999	-3.32059e-07
	170.034	-3.32062e-07
	170.999	-3.32114e-07
	171.999	-3.32014e-07
	172.999	-3.31939e-07
	173.999	-3.31939e-07
	175.08	-3.31946e-07
	175.999	-3.31875e-07
	176.999	-3.31874e-07
	177.999	-3.31873e-07
	178.999	-3.31939e-07
	179.999	-3.31921e-07
	180.999	-3.31856e-07
	181.999	-3.31895e-07
	182.999	-3.31852e-07
	183.999	-3.32026e-07
	184.999	-3.32077e-07
	185.999	-3.31967e-07
	186.999	-3.31978e-07
	187.999	-3.32031e-07
	188.999	-3.3201e-07
	189.999	-3.31923e-07
	191.08	-3.31921e-07
	191.999	-3.31937e-07
	192.999	-3.31968e-07
	193.999	-3.31936e-07
	194.999	-3.31975e-07
	195.999	-3.3189e-07
	196.999	-3.31957e-07
	197.999	-3.31946e-07
	198.999	-3.31962e-07
	199.999	-3.31982e-07
	200.999	-3.32035e-07
	201.999	-3.31974e-07
	202.999	-3.31929e-07
	203.999	-3.31883e-07
	204.999	-3.31865e-07
	205.999	-3.318e-07
	207.079	-3.31757e-07
	207.999	-3.3173e-07
	208.999	-3.31827e-07
	209.999	-3.3185e-07
	210.999	-3.31837e-07
	211.999	-3.31795e-07
	212.999	-3.31818e-07
	213.999	-3.31791e-07
	214.999	-3.31779e-07
	215.999	-3.31747e-07
	216.999	-3.31805e-07
	217.999	-3.31904e-07
	218.999	-3.31905e-07
	219.999	-3.31889e-07
	220.999	-3.31882e-07
	221.999	-3.31757e-07
	223.08	-3.31761e-07
	223.999	-3.31723e-07
	224.999	-3.31663e-07
	225.999	-3.31672e-07
	226.999	-3.31579e-07
	227.999	-3.31611e-07
	228.999	-3.31564e-07
	229.999	-3.31576e-07
	230.999	-3.31461e-07
	231.999	-3.31468e-07
	232.999	-3.31367e-07
	233.999	-3.31335e-07
	234.999	-3.31299e-07
	235.999	-3.31355e-07
	236.999	-3.31396e-07
	237.999	-3.31356e-07
	239.08	-3.31259e-07
	239.999	-3.31259e-07
	240.999	-3.31237e-07
	241.999	-3.31218e-07
	242.999	-3.31168e-07
	243.999	-3.31196e-07
	244.999	-3.31331e-07
	245.999	-3.31347e-07
	246.999	-3.31377e-07
	247.999	-3.3138e-07
	248.999	-3.31458e-07
	249.999	-3.31504e-07
	250.999	-3.31502e-07
	251.999	-3.31651e-07
	252.999	-3.31711e-07
	253.999	-3.3171e-07
	255.079	-3.31777e-07
	255.999	-3.31735e-07
	256.999	-3.31803e-07
	257.999	-3.31749e-07
	258.999	-3.31703e-07
	259.999	-3.31682e-07
	260.999	-3.31709e-07
	261.999	-3.31712e-07
	262.999	-3.31634e-07
	263.999	-3.31646e-07
	264.999	-3.31637e-07
	265.999	-3.31702e-07
	266.999	-3.31709e-07
	267.999	-3.31697e-07
	268.999	-3.31649e-07
	269.999	-3.31621e-07
	271.08	-3.31571e-07
	271.999	-3.31572e-07
	272.999	-3.31622e-07
	273.999	-3.31613e-07
	274.999	-3.31625e-07
	275.999	-3.31652e-07
	276.999	-3.31664e-07
	277.999	-3.3164e-07
	278.999	-3.31651e-07
	279.999	-3.31601e-07
	280.999	-3.3161e-07
	281.999	-3.3156e-07
	282.999	-3.31588e-07
	283.999	-3.31664e-07
	284.999	-3.31622e-07
	285.999	-3.31644e-07
	287.08	-3.31627e-07
	287.999	-3.31721e-07
	288.999	-3.31745e-07
	289.999	-3.31713e-07
	290.999	-3.31657e-07
	291.999	-3.31676e-07
	292.999	-3.31623e-07
	293.999	-3.31668e-07
	294.999	-3.31617e-07
	295.999	-3.31613e-07
	296.999	-3.31554e-07
	297.999	-3.31496e-07
	298.999	-3.3149e-07
	299.999	-3.31515e-07
	300.999	-3.31467e-07
	301.999	-3.31456e-07
	303.08	-3.31454e-07
	303.999	-3.31486e-07
	304.999	-3.31539e-07
	305.999	-3.31541e-07
	306.999	-3.31572e-07
	307.999	-3.31607e-07
	308.999	-3.31644e-07
	309.999	-3.31608e-07
	310.999	-3.31514e-07
	311.999	-3.31472e-07
	312.999	-3.31488e-07
	313.999	-3.3146e-07
	314.999	-3.31486e-07
	315.999	-3.31517e-07
	316.999	-3.31585e-07
	317.999	-3.31581e-07
	319.08	-3.31495e-07
	319.999	-3.31457e-07
	320.999	-3.31491e-07
	321.999	-3.3149e-07
	322.999	-3.31481e-07
	323.999	-3.31486e-07
	324.999	-3.31405e-07
	325.999	-3.31471e-07
	326.999	-3.31435e-07
	327.999	-3.3146e-07
	328.999	-3.31403e-07
	329.999	-3.31399e-07
	330.999	-3.31394e-07
	331.999	-3.31433e-07
	332.999	-3.31474e-07
	333.999	-3.31512e-07
	335.079	-3.31559e-07
	335.999	-3.31664e-07
	336.999	-3.31666e-07
	337.999	-3.31688e-07
	338.999	-3.31682e-07
	339.999	-3.31719e-07
	340.999	-3.31678e-07
	341.999	-3.31677e-07
	342.999	-3.31679e-07
	343.999	-3.31665e-07
	344.999	-3.31679e-07
	345.999	-3.31728e-07
	346.999	-3.31643e-07
	347.999	-3.3164e-07
	348.999	-3.3153e-07
	349.999	-3.31566e-07
	351.08	-3.31623e-07
	351.999	-3.31561e-07
	352.999	-3.31563e-07
	353.999	-3.31518e-07
	354.999	-3.3156e-07
	355.999	-3.31512e-07
	356.999	-3.31548e-07
	357.999	-3.31521e-07
	358.999	-3.31551e-07
	359.999	-3.31537e-07
	360.999	-3.31482e-07
	361.999	-3.31496e-07
	362.999	-3.3142e-07
	363.999	-3.31392e-07
	364.999	-3.31277e-07
	365.999	-3.31261e-07
	367.08	-3.31291e-07
	367.999	-3.31301e-07
	368.999	-3.31372e-07
	369.999	-3.31425e-07
	370.999	-3.31359e-07
	371.999	-3.31305e-07
	372.999	-3.31432e-07
	373.999	-3.31415e-07
	374.999	-3.31388e-07
	375.999	-3.31415e-07
	376.999	-3.31366e-07
	377.999	-3.31331e-07
	378.999	-3.31345e-07
	379.999	-3.31301e-07
	380.999	-3.31235e-07
	381.999	-3.31165e-07
	383.079	-3.31123e-07
	383.999	-3.31076e-07
	384.999	-3.31015e-07
	385.999	-3.31041e-07
	386.999	-3.31105e-07
	387.999	-3.31118e-07
	388.999	-3.31122e-07
	389.999	-3.3113e-07
	390.999	-3.31229e-07
	391.999	-3.31266e-07
	392.999	-3.31251e-07
	393.999	-3.31284e-07
	394.999	-3.31413e-07
	395.999	-3.31505e-07
	396.999	-3.31499e-07
	397.999	-3.31475e-07
	399.079	-3.3144e-07
	399.999	-3.31376e-07
	400.999	-3.31407e-07
	401.999	-3.3144e-07
	402.999	-3.31415e-07
	403.999	-3.31351e-07
	404.999	-3.31422e-07
	405.999	-3.31555e-07
	406.999	-3.31738e-07
	407.999	-3.31722e-07
	408.999	-3.31708e-07
	409.999	-3.31669e-07
	410.999	-3.31603e-07
	411.999	-3.31621e-07
	412.999	-3.31567e-07
	413.999	-3.31458e-07
	415.079	-3.31519e-07
	415.999	-3.31492e-07
	416.999	-3.31481e-07
	417.999	-3.3145e-07
	418.999	-3.31434e-07
	419.999	-3.3139e-07
	420.999	-3.31365e-07
	421.999	-3.3137e-07
	422.999	-3.31323e-07
	423.999	-3.31277e-07
	424.999	-3.31292e-07
	425.999	-3.31271e-07
	426.999	-3.31349e-07
	427.999	-3.31428e-07
	428.999	-3.31419e-07
	429.999	-3.31452e-07
	431.079	-3.31511e-07
	431.999	-3.31485e-07
	432.999	-3.31484e-07
	433.999	-3.31485e-07
	434.999	-3.315e-07
	435.999	-3.31478e-07
	436.999	-3.31501e-07
	437.999	-3.31538e-07
	438.999	-3.31567e-07
	439.999	-3.31494e-07
	440.999	-3.31466e-07
	441.999	-3.31453e-07
	442.999	-3.31442e-07
	443.999	-3.31514e-07
	444.999	-3.31544e-07
	445.999	-3.31529e-07
	447.08	-3.31518e-07
	447.999	-3.31533e-07
	448.999	-3.31524e-07
	449.999	-3.31525e-07
	450.999	-3.31494e-07
	451.999	-3.31484e-07
	452.999	-3.31476e-07
	453.999	-3.31421e-07
	454.999	-3.31484e-07
	455.999	-3.31372e-07
	456.999	-3.31406e-07
	457.999	-3.31509e-07
	458.999	-3.31464e-07
	459.999	-3.31432e-07
	460.999	-3.31509e-07
	461.999	-3.31521e-07
	463.08	-3.31583e-07
	463.999	-3.31524e-07
	464.999	-3.31557e-07
	465.999	-3.31466e-07
	466.999	-3.3146e-07
	467.999	-3.31487e-07
	468.999	-3.31454e-07
	469.999	-3.31427e-07
	470.999	-3.31515e-07
	471.999	-3.31588e-07
	472.999	-3.31556e-07
	473.999	-3.31443e-07
	474.999	-3.3146e-07
	475.999	-3.31422e-07
	476.999	-3.31399e-07
	477.999	-3.31359e-07
	479.08	-3.3137e-07
	479.999	-3.31378e-07
	480.999	-3.31438e-07
	481.999	-3.31443e-07
	482.999	-3.31427e-07
	483.999	-3.31577e-07
	484.999	-3.31627e-07
	485.999	-3.31658e-07
	486.999	-3.31638e-07
	487.999	-3.31614e-07
	488.999	-3.31597e-07
	489.999	-3.3159e-07
	490.999	-3.31526e-07
	491.999	-3.3146e-07
	492.999	-3.31438e-07
	493.999	-3.31424e-07
	495.08	-3.31421e-07
	495.999	-3.31439e-07
	496.999	-3.31479e-07
	497.999	-3.31543e-07
	498.999	-3.31643e-07
	499.999	-3.31676e-07
	500.999	-3.31718e-07
	501.999	-3.31695e-07
	502.999	-3.31617e-07
	503.999	-3.31604e-07
	504.999	-3.31633e-07
	505.999	-3.31584e-07
	506.999	-3.31565e-07
	507.999	-3.31517e-07
	508.999	-3.31493e-07
	509.999	-3.3148e-07
	511.079	-3.31474e-07
	511.999	-3.3145e-07
	512.999	-3.31442e-07
	513.999	-3.31362e-07
	514.999	-3.31291e-07
	515.999	-3.31248e-07
	516.999	-3.31223e-07
	517.999	-3.31221e-07
	518.999	-3.31139e-07
	519.999	-3.3113e-07
	520.999	-3.31134e-07
	521.999	-3.31131e-07
	522.999	-3.31125e-07
	523.999	-3.31172e-07
	524.999	-3.31171e-07
	525.999	-3.31133e-07
	527.08	-3.31149e-07
	527.999	-3.31165e-07
	528.999	-3.31145e-07
	529.999	-3.31165e-07
	530.999	-3.31155e-07
	531.999	-3.31143e-07
	532.999	-3.31137e-07
	533.999	-3.31232e-07
	534.999	-3.31254e-07
	535.999	-3.31298e-07
	536.999	-3.31262e-07
	537.999	-3.31241e-07
	538.999	-3.31308e-07
	539.999	-3.31282e-07
	540.999	-3.31294e-07
	541.999	-3.31295e-07
	543.079	-3.31206e-07
	543.999	-3.31313e-07
	544.999	-3.31336e-07
	545.999	-3.31313e-07
	546.999	-3.31346e-07
	547.999	-3.31267e-07
	548.999	-3.31212e-07
	549.999	-3.31191e-07
	550.999	-3.31297e-07
	551.999	-3.31302e-07
	552.999	-3.31341e-07
	553.999	-3.31318e-07
	554.999	-3.31291e-07
	555.999	-3.31229e-07
	556.999	-3.31306e-07
	557.999	-3.31387e-07
	559.079	-3.31391e-07
	559.999	-3.31325e-07
	560.999	-3.31295e-07
	561.999	-3.31245e-07
	562.999	-3.31237e-07
	563.999	-3.31241e-07
	564.999	-3.31215e-07
	565.999	-3.31177e-07
	566.999	-3.31167e-07
	567.999	-3.31188e-07
	568.999	-3.31163e-07
	569.999	-3.31268e-07
	570.999	-3.31238e-07
	571.999	-3.31235e-07
	572.999	-3.31239e-07
	573.999	-3.31295e-07
	575.079	-3.31362e-07
	575.999	-3.31304e-07
	576.999	-3.31375e-07
	577.999	-3.31322e-07
	578.999	-3.31206e-07
	579.999	-3.31262e-07
	580.999	-3.31245e-07
	581.999	-3.31206e-07
	582.999	-3.31187e-07
	583.999	-3.31196e-07
	584.999	-3.31148e-07
	585.999	-3.31151e-07
	586.999	-3.31133e-07
	587.999	-3.31108e-07
	588.999	-3.31175e-07
	589.999	-3.31183e-07
	591.08	-3.31181e-07
	591.999	-3.3109e-07
	592.999	-3.31113e-07
	593.999	-3.31098e-07
	594.999	-3.31084e-07
	595.999	-3.31106e-07
	596.999	-3.31067e-07
	597.999	-3.31179e-07
	598.999	-3.31223e-07
	599.999	-3.31204e-07
	600.999	-3.3123e-07
	601.999	-3.31193e-07
	602.999	-3.31236e-07
	603.999	-3.31222e-07
	604.999	-3.31235e-07
	605.999	-3.31232e-07
	607.079	-3.31158e-07
	607.999	-3.31113e-07
	608.999	-3.31144e-07
	609.999	-3.31136e-07
	610.999	-3.3113e-07
	611.999	-3.31138e-07
	612.999	-3.31158e-07
	613.999	-3.31143e-07
	614.999	-3.31105e-07
	615.999	-3.31095e-07
	616.999	-3.31114e-07
	617.999	-3.31061e-07
	618.999	-3.31048e-07
	619.999	-3.31085e-07
	620.999	-3.31127e-07
	621.999	-3.31102e-07
	623.08	-3.31035e-07
	623.999	-3.31073e-07
	624.999	-3.31142e-07
	625.999	-3.31162e-07
	626.999	-3.31153e-07
	627.999	-3.31187e-07
	628.999	-3.31174e-07
	629.999	-3.31136e-07
	630.999	-3.31178e-07
	631.999	-3.31116e-07
	632.999	-3.3112e-07
	633.999	-3.31255e-07
	634.999	-3.31357e-07
	635.999	-3.31312e-07
	636.999	-3.31239e-07
	637.999	-3.31264e-07
	639.08	-3.31223e-07
	639.999	-3.31245e-07
	640.999	-3.31349e-07
	641.999	-3.31354e-07
	642.999	-3.31361e-07
	643.999	-3.31323e-07
	644.999	-3.31414e-07
	645.999	-3.31346e-07
	646.999	-3.31332e-07
	647.999	-3.31329e-07
	648.999	-3.313e-07
	649.999	-3.31344e-07
	650.999	-3.31206e-07
	651.999	-3.31257e-07
	652.999	-3.31279e-07
	653.999	-3.31215e-07
	655.079	-3.31246e-07
	655.999	-3.31391e-07
	656.999	-3.3141e-07
	657.999	-3.31379e-07
	658.999	-3.31374e-07
	659.999	-3.31326e-07
	660.999	-3.31261e-07
	661.999	-3.31252e-07
	662.999	-3.312e-07
	663.999	-3.31146e-07
	664.999	-3.31111e-07
	665.999	-3.31044e-07
	666.999	-3.31102e-07
	667.999	-3.31064e-07
	668.999	-3.31205e-07
	669.999	-3.31195e-07
	671.08	-3.31258e-07
	671.999	-3.31304e-07
	672.999	-3.31359e-07
	673.999	-3.31323e-07
	674.999	-3.3123e-07
	675.999	-3.31272e-07
	676.999	-3.31323e-07
	677.999	-3.31336e-07
	678.999	-3.31288e-07
	679.999	-3.31311e-07
	680.999	-3.31318e-07
	681.999	-3.31267e-07
	682.999	-3.31294e-07
	683.999	-3.31321e-07
	684.999	-3.31385e-07
	685.999	-3.31353e-07
	687.08	-3.31286e-07
	687.999	-3.31266e-07
	688.999	-3.31274e-07
	689.999	-3.31276e-07
	690.999	-3.31349e-07
	691.999	-3.3132e-07
	692.999	-3.31313e-07
	693.999	-3.31334e-07
	694.999	-3.31382e-07
	695.999	-3.31289e-07
	696.999	-3.31364e-07
	697.999	-3.31292e-07
	698.999	-3.31299e-07
	699.999	-3.31245e-07
	700.999	-3.31228e-07
	701.999	-3.31209e-07
	703.08	-3.31221e-07
	703.999	-3.31154e-07
	704.999	-3.31032e-07
	705.999	-3.31044e-07
	706.999	-3.3113e-07
	707.999	-3.31111e-07
	708.999	-3.31105e-07
	709.999	-3.31067e-07
	710.999	-3.31127e-07
	711.999	-3.31156e-07
	712.999	-3.31227e-07
	713.999	-3.31301e-07
	714.999	-3.31314e-07
	715.999	-3.31279e-07
	716.999	-3.31367e-07
	717.999	-3.31415e-07
	719.079	-3.31432e-07
	719.999	-3.31406e-07
	720.999	-3.31361e-07
	721.999	-3.31389e-07
	722.999	-3.31385e-07
	723.999	-3.31433e-07
	724.999	-3.31399e-07
	725.999	-3.31417e-07
	726.999	-3.31383e-07
	727.999	-3.31399e-07
	728.999	-3.31357e-07
	729.999	-3.31321e-07
	730.999	-3.31237e-07
	731.999	-3.31339e-07
	732.999	-3.3137e-07
	733.999	-3.31414e-07
	735.079	-3.31483e-07
	735.999	-3.31521e-07
	736.999	-3.31505e-07
	737.999	-3.31452e-07
	738.999	-3.31428e-07
	739.999	-3.31462e-07
	740.999	-3.31417e-07
	741.999	-3.3131e-07
	742.999	-3.31267e-07
	743.999	-3.31297e-07
	744.999	-3.31272e-07
	745.999	-3.31252e-07
	746.999	-3.31208e-07
	747.999	-3.31247e-07
	748.999	-3.3121e-07
	749.999	-3.31141e-07
	751.08	-3.31118e-07
	751.999	-3.31106e-07
	752.999	-3.31051e-07
	753.999	-3.31057e-07
	754.999	-3.31058e-07
	755.999	-3.31109e-07
	756.999	-3.3106e-07
	757.999	-3.30934e-07
	758.999	-3.31005e-07
	759.999	-3.3104e-07
	760.999	-3.31012e-07
	761.999	-3.30939e-07
	762.999	-3.30902e-07
	763.999	-3.309e-07
	764.999	-3.30899e-07
	765.999	-3.30912e-07
	767.08	-3.30922e-07
	767.999	-3.30942e-07
	768.999	-3.3093e-07
	769.999	-3.30918e-07
	770.999	-3.30917e-07
	771.999	-3.30904e-07
	772.999	-3.30863e-07
	773.999	-3.30761e-07
	774.999	-3.3077e-07
	775.999	-3.30791e-07
	776.999	-3.3076e-07
	777.999	-3.30798e-07
	778.999	-3.30672e-07
	779.999	-3.30696e-07
	780.999	-3.30684e-07
	781.999	-3.30673e-07
	783.079	-3.30699e-07
	783.999	-3.30758e-07
	784.999	-3.30766e-07
	785.999	-3.30864e-07
	786.999	-3.30961e-07
	787.999	-3.31009e-07
	788.999	-3.30997e-07
	789.999	-3.3098e-07
	790.999	-3.31036e-07
	791.999	-3.31028e-07
	792.999	-3.30969e-07
	793.999	-3.30989e-07
	794.999	-3.31022e-07
	795.999	-3.31045e-07
	796.999	-3.31035e-07
	797.999	-3.31159e-07
	799.08	-3.31061e-07
	799.999	-3.31108e-07
	800.999	-3.31022e-07
	801.999	-3.31022e-07
	802.999	-3.31065e-07
	803.999	-3.31079e-07
	804.999	-3.31012e-07
	805.999	-3.30916e-07
	806.999	-3.30898e-07
	807.999	-3.30902e-07
	808.999	-3.30938e-07
	809.999	-3.30928e-07
	810.999	-3.30982e-07
	811.999	-3.31057e-07
	812.999	-3.30993e-07
	813.999	-3.31023e-07
	815.08	-3.31031e-07
	815.999	-3.31015e-07
	816.999	-3.31051e-07
	817.999	-3.31052e-07
	818.999	-3.31018e-07
	819.999	-3.31018e-07
	820.999	-3.31009e-07
	821.999	-3.31023e-07
	822.999	-3.31072e-07
	823.999	-3.31099e-07
	824.999	-3.31189e-07
	825.999	-3.31112e-07
	826.999	-3.31068e-07
	827.999	-3.31044e-07
	828.999	-3.31086e-07
	829.999	-3.31081e-07
	831.08	-3.31044e-07
	831.999	-3.31002e-07
	832.999	-3.30974e-07
	833.999	-3.30996e-07
	834.999	-3.30944e-07
	835.999	-3.30911e-07
	836.999	-3.3097e-07
	837.999	-3.30931e-07
	838.999	-3.30968e-07
	839.999	-3.30955e-07
	840.999	-3.3095e-07
	841.999	-3.31001e-07
	842.999	-3.3105e-07
	843.999	-3.31002e-07
	844.999	-3.30948e-07
	845.999	-3.30939e-07
	847.08	-3.31027e-07
	847.999	-3.31039e-07
	848.999	-3.31027e-07
	849.999	-3.31093e-07
	850.999	-3.30991e-07
	851.999	-3.30955e-07
	852.999	-3.31001e-07
	853.999	-3.30976e-07
	854.999	-3.30959e-07
	855.999	-3.30976e-07
	856.999	-3.31017e-07
	857.999	-3.30973e-07
	858.999	-3.31009e-07
	859.999	-3.30985e-07
	860.999	-3.31012e-07
	861.999	-3.31037e-07
	863.08	-3.31073e-07
	863.999	-3.31108e-07
	864.999	-3.31132e-07
	865.999	-3.31173e-07
	866.999	-3.31212e-07
	867.999	-3.31201e-07
	868.999	-3.31228e-07
	870.034	-3.31233e-07
	870.999	-3.31191e-07
	871.999	-3.31216e-07
	872.999	-3.31237e-07
	873.999	-3.31212e-07
	874.999	-3.31218e-07
	875.999	-3.312e-07
	876.999	-3.31211e-07
	877.999	-3.31273e-07
	879.08	-3.31294e-07
	879.999	-3.31264e-07
	880.999	-3.3131e-07
	881.999	-3.31345e-07
	882.999	-3.31397e-07
	883.999	-3.31389e-07
	884.999	-3.31336e-07
	885.999	-3.3137e-07
	886.999	-3.31438e-07
	887.999	-3.31469e-07
	888.999	-3.31443e-07
	889.999	-3.31452e-07
	890.999	-3.31497e-07
	891.999	-3.31427e-07
	892.999	-3.31451e-07
	893.999	-3.31566e-07
	895.08	-3.31543e-07
	895.999	-3.31448e-07
	896.999	-3.3139e-07
	897.999	-3.31336e-07
	898.999	-3.31239e-07
	899.999	-3.31308e-07
	900.999	-3.31321e-07
	901.999	-3.31338e-07
	902.999	-3.31293e-07
	903.999	-3.31277e-07
	904.999	-3.31251e-07
	905.999	-3.31191e-07
	906.999	-3.3127e-07
	907.999	-3.31239e-07
	908.999	-3.31214e-07
	909.999	-3.3127e-07
	911.079	-3.31244e-07
	911.999	-3.31299e-07
	912.999	-3.31391e-07
	913.999	-3.31445e-07
	914.999	-3.31431e-07
	915.999	-3.31426e-07
	916.999	-3.31359e-07
	917.999	-3.3129e-07
	918.999	-3.31279e-07
	919.999	-3.31162e-07
	920.999	-3.31159e-07
	921.999	-3.31095e-07
	922.999	-3.31096e-07
	923.999	-3.31181e-07
	924.999	-3.31197e-07
	925.999	-3.3116e-07
	927.08	-3.31047e-07
	927.999	-3.31045e-07
	928.999	-3.31011e-07
	929.999	-3.31043e-07
	930.999	-3.31055e-07
	931.999	-3.31081e-07
	932.999	-3.31049e-07
	933.999	-3.31088e-07
	934.999	-3.31167e-07
	935.999	-3.3111e-07
	936.999	-3.31033e-07
	937.999	-3.31038e-07
	938.999	-3.31006e-07
	939.999	-3.30989e-07
	940.999	-3.30991e-07
	941.999	-3.3107e-07
	943.08	-3.31025e-07
	943.999	-3.3098e-07
	944.999	-3.31033e-07
	945.999	-3.31022e-07
	946.999	-3.31205e-07
	947.999	-3.31201e-07
	948.999	-3.31133e-07
	949.999	-3.31065e-07
	950.999	-3.31105e-07
	951.999	-3.31053e-07
	952.999	-3.31012e-07
	953.999	-3.31008e-07
	954.999	-3.30984e-07
	955.999	-3.30936e-07
	956.999	-3.30908e-07
	957.999	-3.30902e-07
	959.079	-3.30893e-07
	959.999	-3.30842e-07
	960.999	-3.30901e-07
	961.999	-3.309e-07
	962.999	-3.30922e-07
	963.999	-3.30906e-07
	964.999	-3.31035e-07
	965.999	-3.31065e-07
	966.999	-3.31132e-07
	967.999	-3.31069e-07
	968.999	-3.31067e-07
	969.999	-3.3121e-07
	970.999	-3.31259e-07
	971.999	-3.31328e-07
	972.999	-3.31266e-07
	973.999	-3.31212e-07
	975.08	-3.31195e-07
	975.999	-3.31102e-07
	976.999	-3.31129e-07
	977.999	-3.31132e-07
	978.999	-3.31088e-07
	979.999	-3.31046e-07
	980.999	-3.31037e-07
	981.999	-3.31015e-07
	982.999	-3.31061e-07
	983.999	-3.311e-07
	984.999	-3.31033e-07
	985.999	-3.31105e-07
	986.999	-3.31198e-07
	987.999	-3.31186e-07
	988.999	-3.31268e-07
	989.999	-3.31163e-07
	991.079	-3.31162e-07
	991.999	-3.31167e-07
	992.999	-3.3114e-07
	993.999	-3.31098e-07
	994.999	-3.31107e-07
	995.999	-3.31129e-07
	996.999	-3.31173e-07
	997.999	-3.3112e-07
	998.999	-3.30985e-07
	999.999	-3.30967e-07
	1001	-3.30946e-07
	1002	-3.31037e-07
	1003	-3.31101e-07
	1004	-3.31181e-07
	1005	-3.31262e-07
	1006	-3.31218e-07
	1007.08	-3.31074e-07
	1008	-3.30969e-07
	1009	-3.30955e-07
	1010	-3.30933e-07
	1011	-3.30931e-07
	1012	-3.30909e-07
	1013	-3.30889e-07
	1014	-3.30875e-07
	1015	-3.30841e-07
	1016	-3.30815e-07
	1017	-3.30831e-07
	1018	-3.3075e-07
	1019	-3.30843e-07
	1020	-3.3088e-07
	1021	-3.30938e-07
	1022	-3.30971e-07
	1023.08	-3.30917e-07
	1024	-3.30896e-07
	1025	-3.30885e-07
	1026	-3.30899e-07
	1027	-3.30919e-07
	1028	-3.30915e-07
	1029	-3.30918e-07
	1030	-3.30886e-07
	1031	-3.30912e-07
	1032	-3.30958e-07
	1033	-3.31004e-07
	1034	-3.30992e-07
	1035	-3.3095e-07
	1036	-3.30903e-07
	1037	-3.30909e-07
	1038	-3.30898e-07
	1039.08	-3.30948e-07
	1040	-3.30927e-07
	1041	-3.3093e-07
	1042	-3.30898e-07
	1043	-3.3092e-07
	1044	-3.30828e-07
	1045	-3.30784e-07
	1046	-3.30821e-07
	1047	-3.3082e-07
	1048	-3.3077e-07
	1049	-3.30693e-07
	1050	-3.30713e-07
	1051	-3.30762e-07
	1052	-3.30678e-07
	1053	-3.30763e-07
	1054	-3.30753e-07
	1055.08	-3.30724e-07
	1056	-3.30691e-07
	1057	-3.30758e-07
	1058	-3.30787e-07
	1059	-3.30729e-07
	1060	-3.3072e-07
	1061	-3.30713e-07
	1062	-3.3073e-07
	1063	-3.30702e-07
	1064	-3.30713e-07
	1065	-3.30758e-07
	1066	-3.30739e-07
	1067	-3.30681e-07
	1068	-3.30686e-07
	1069	-3.30629e-07
	1070	-3.3062e-07
	1071.08	-3.30691e-07
	1072	-3.30673e-07
	1073	-3.30706e-07
	1074	-3.30695e-07
	1075	-3.30645e-07
	1076	-3.30632e-07
	1077	-3.30698e-07
	1078	-3.30728e-07
	1079	-3.30708e-07
	1080	-3.30642e-07
	1081	-3.30663e-07
	1082	-3.30674e-07
	1083	-3.30669e-07
	1084	-3.30646e-07
	1085	-3.306e-07
	1086	-3.30639e-07
	1087.08	-3.30634e-07
	1088	-3.30588e-07
	1089	-3.30556e-07
	1090	-3.30519e-07
	1091	-3.30562e-07
	1092	-3.30507e-07
	1093	-3.3044e-07
	1094	-3.30447e-07
	1095	-3.30547e-07
	1096	-3.30609e-07
	1097	-3.30556e-07
	1098	-3.3057e-07
	1099	-3.30511e-07
	1100	-3.3056e-07
	1101	-3.30542e-07
	1102	-3.30476e-07
	1103.08	-3.30464e-07
	1104	-3.3062e-07
	1105	-3.30543e-07
	1106	-3.30576e-07
	1107	-3.30529e-07
	1108	-3.30487e-07
	1109	-3.30427e-07
	1110	-3.30475e-07
	1111	-3.30495e-07
	1112	-3.30513e-07
	1113	-3.30588e-07
	1114	-3.30558e-07
	1115	-3.30632e-07
	1116	-3.30588e-07
	1117	-3.30618e-07
	1118	-3.30604e-07
	1119.08	-3.30593e-07
	1120	-3.30573e-07
	1121	-3.30576e-07
	1122	-3.30607e-07
	1123	-3.30577e-07
	1124	-3.30566e-07
	1125	-3.30667e-07
	1126	-3.30682e-07
	1127	-3.30704e-07
	1128	-3.30687e-07
	1129	-3.30613e-07
	1130	-3.30707e-07
	1131	-3.30697e-07
	1132	-3.3071e-07
	1133	-3.30763e-07
	1134	-3.308e-07
	1135.08	-3.30831e-07
	1136	-3.30767e-07
	1137	-3.30716e-07
	1138	-3.30841e-07
	1139	-3.30939e-07
	1140	-3.30994e-07
	1141	-3.3094e-07
	1142	-3.30891e-07
	1143	-3.30943e-07
	1144	-3.30942e-07
	1145	-3.30816e-07
	1146	-3.30799e-07
	1147	-3.30798e-07
	1148	-3.30803e-07
	1149	-3.30962e-07
	1150	-3.31032e-07
	1151.08	-3.31119e-07
	1152	-3.3106e-07
	1153	-3.30968e-07
	1154	-3.31026e-07
	1155	-3.31018e-07
	1156	-3.31024e-07
	1157	-3.31023e-07
	1158	-3.31032e-07
	1159	-3.31127e-07
	1160	-3.31102e-07
	1161	-3.31142e-07
	1162	-3.31148e-07
	1163	-3.31162e-07
	1164	-3.3112e-07
	1165	-3.31139e-07
	1166	-3.31027e-07
	1167.08	-3.30987e-07
	1168	-3.30972e-07
	1169	-3.30973e-07
	1170	-3.31048e-07
	1171	-3.31078e-07
	1172	-3.31217e-07
	1173	-3.31146e-07
	1174	-3.31127e-07
	1175	-3.31154e-07
	1176	-3.31028e-07
	1177	-3.31003e-07
	1178	-3.30959e-07
	1179	-3.30955e-07
	1180	-3.30927e-07
	1181	-3.30924e-07
	1182	-3.30933e-07
	1183.08	-3.30987e-07
	1184	-3.30872e-07
	1185	-3.30942e-07
	1186	-3.30867e-07
	1187	-3.30844e-07
	1188	-3.30793e-07
	1189	-3.30758e-07
	1190	-3.30808e-07
	1191	-3.30831e-07
	1192	-3.30796e-07
	1193	-3.30738e-07
	1194	-3.30765e-07
	1195	-3.30794e-07
	1196	-3.30856e-07
	1197	-3.30831e-07
	1198	-3.30819e-07
	1199.08	-3.30857e-07
	1200	-3.30831e-07
	1201	-3.30817e-07
	1202	-3.30804e-07
	1203	-3.30776e-07
	1204	-3.30735e-07
	1205	-3.30782e-07
	1206	-3.30693e-07
	1207	-3.3075e-07
	1208	-3.30688e-07
	1209	-3.30662e-07
	1210	-3.30653e-07
	1211	-3.30604e-07
	1212	-3.30597e-07
	1213	-3.30607e-07
	1214	-3.30613e-07
	1215.08	-3.30705e-07
	1216	-3.30748e-07
	1217	-3.3075e-07
	1218	-3.30703e-07
	1219	-3.30706e-07
	1220	-3.30772e-07
	1221	-3.30773e-07
	1222	-3.30762e-07
	1223	-3.30816e-07
	1224	-3.30825e-07
	1225	-3.30866e-07
	1226	-3.30854e-07
	1227	-3.30757e-07
	1228	-3.30797e-07
	1229	-3.30745e-07
	1230	-3.30808e-07
	1231.08	-3.30729e-07
	1232	-3.30766e-07
	1233	-3.30747e-07
	1234	-3.3071e-07
	1235	-3.3062e-07
	1236	-3.3073e-07
	1237	-3.30742e-07
	1238	-3.3077e-07
	1239	-3.30652e-07
	1240	-3.30599e-07
	1241	-3.30573e-07
	1242	-3.30571e-07
	1243	-3.30601e-07
	1244	-3.30586e-07
	1245	-3.30635e-07
	1246	-3.30625e-07
	1247.08	-3.30731e-07
	1248	-3.30783e-07
	1249	-3.30738e-07
	1250	-3.30727e-07
	1251	-3.30749e-07
	1252	-3.30688e-07
	1253	-3.30649e-07
	1254	-3.30679e-07
	1255	-3.30698e-07
	1256	-3.3072e-07
	1257	-3.30684e-07
	1258	-3.30636e-07
	1259	-3.30702e-07
	1260	-3.30727e-07
	1261	-3.30721e-07
	1262	-3.30793e-07
	1263.08	-3.30795e-07
	1264	-3.30695e-07
	1265	-3.30695e-07
	1266	-3.30629e-07
	1267	-3.30692e-07
	1268	-3.30712e-07
	1269	-3.30761e-07
	1270	-3.30749e-07
	1271	-3.30783e-07
	1272	-3.3081e-07
	1273	-3.30895e-07
	1274	-3.30838e-07
	1275	-3.30834e-07
	1276	-3.30805e-07
	1277	-3.3078e-07
	1278	-3.30739e-07
	1279.08	-3.30787e-07
	1280	-3.30732e-07
	1281	-3.30621e-07
	1282	-3.30625e-07
	1283	-3.30699e-07
	1284	-3.30795e-07
	1285	-3.30817e-07
	1286	-3.30912e-07
	1287	-3.30938e-07
	1288	-3.30926e-07
	1289	-3.30926e-07
	1290	-3.30899e-07
	1291	-3.30805e-07
	1292	-3.30877e-07
	1293	-3.30819e-07
	1294	-3.30846e-07
	1295.08	-3.30778e-07
	1296	-3.30824e-07
	1297	-3.30811e-07
	1298	-3.30782e-07
	1299	-3.30773e-07
	1300	-3.30801e-07
	1301	-3.30784e-07
	1302	-3.30827e-07
	1303	-3.30879e-07
	1304	-3.30926e-07
	1305	-3.30874e-07
	1306	-3.30898e-07
	1307	-3.30858e-07
	1308	-3.30839e-07
	1309	-3.30811e-07
	1310	-3.30807e-07
	1311.08	-3.30767e-07
	1312	-3.30737e-07
	1313	-3.30727e-07
	1314	-3.30683e-07
	1315	-3.30644e-07
	1316	-3.30641e-07
	1317	-3.30616e-07
	1318	-3.30661e-07
	1319	-3.30563e-07
	1320	-3.30544e-07
	1321	-3.30615e-07
	1322	-3.30653e-07
	1323	-3.30592e-07
	1324	-3.30596e-07
	1325	-3.30644e-07
	1326	-3.30717e-07
	1327.08	-3.308e-07
	1328	-3.30789e-07
	1329	-3.30761e-07
	1330	-3.30689e-07
	1331	-3.30661e-07
	1332	-3.30701e-07
	1333	-3.30717e-07
	1334	-3.30702e-07
	1335	-3.30675e-07
	1336	-3.30651e-07
	1337	-3.3061e-07
	1338	-3.30581e-07
	1339	-3.30649e-07
	1340	-3.30688e-07
	1341	-3.30648e-07
	1342	-3.30605e-07
	1343.08	-3.3057e-07
	1344	-3.30578e-07
	1345	-3.30606e-07
	1346	-3.30573e-07
	1347	-3.30602e-07
	1348	-3.30654e-07
	1349	-3.30664e-07
	1350	-3.30658e-07
	1351	-3.30624e-07
	1352	-3.30721e-07
	1353	-3.30788e-07
	1354	-3.30854e-07
	1355	-3.31006e-07
	1356	-3.31002e-07
	1357	-3.30948e-07
	1358	-3.30983e-07
	1359.08	-3.31029e-07
	1360	-3.31109e-07
	1361	-3.31038e-07
	1362	-3.30979e-07
	1363	-3.3099e-07
	1364	-3.30989e-07
	1365	-3.30942e-07
	1366	-3.30885e-07
	1367	-3.30889e-07
	1368	-3.30888e-07
	1369	-3.30858e-07
	1370	-3.30835e-07
	1371	-3.30894e-07
	1372	-3.30914e-07
	1373	-3.30956e-07
	1374	-3.30944e-07
	1375.08	-3.30978e-07
	1376	-3.31047e-07
	1377	-3.31035e-07
	1378	-3.31113e-07
	1379	-3.31013e-07
	1380	-3.31042e-07
	1381	-3.30993e-07
	1382	-3.30935e-07
	1383	-3.30981e-07
	1384	-3.30948e-07
	1385	-3.30988e-07
	1386	-3.30996e-07
	1387	-3.30953e-07
	1388	-3.30919e-07
	1389	-3.30896e-07
	1390	-3.30861e-07
	1391.08	-3.30807e-07
	1392	-3.30797e-07
	1393	-3.30738e-07
	1394	-3.30726e-07
	1395	-3.3075e-07
	1396	-3.30632e-07
	1397	-3.30671e-07
	1398	-3.30697e-07
	1399	-3.30751e-07
	1400	-3.30778e-07
	1401	-3.30746e-07
	1402	-3.30694e-07
	1403	-3.30697e-07
	1404	-3.3066e-07
	1405	-3.30645e-07
	1406	-3.30612e-07
	1407.08	-3.30587e-07
	1408	-3.30567e-07
	1409	-3.30583e-07
	1410	-3.30559e-07
	1411	-3.30641e-07
	1412	-3.30694e-07
	1413	-3.3081e-07
	1414	-3.30903e-07
	1415	-3.30839e-07
	1416	-3.30839e-07
	1417	-3.30877e-07
	1418	-3.30952e-07
	1419	-3.30991e-07
	1420	-3.31014e-07
	1421	-3.31049e-07
	1422	-3.3103e-07
	1423.08	-3.30975e-07
	1424	-3.30987e-07
	1425	-3.30993e-07
	1426	-3.30968e-07
	1427	-3.30985e-07
	1428	-3.30932e-07
	1429	-3.31038e-07
	1430	-3.31091e-07
	1431	-3.3108e-07
	1432	-3.31071e-07
	1433	-3.31026e-07
	1434	-3.30939e-07
	1435	-3.30921e-07
	1436	-3.31001e-07
	1437	-3.3105e-07
	1438	-3.3101e-07
	1439.08	-3.31075e-07
	1440	-3.31115e-07
	1441	-3.31121e-07
	1442	-3.31078e-07
	1443	-3.30997e-07
	1444	-3.31023e-07
	1445	-3.30966e-07
	1446	-3.30974e-07
	1447	-3.30977e-07
	1448	-3.31005e-07
	1449	-3.30955e-07
	1450	-3.31013e-07
	1451	-3.31114e-07
	1452	-3.31132e-07
	1453	-3.31106e-07
	1454	-3.31046e-07
	1455.08	-3.31104e-07
	1456	-3.31089e-07
	1457	-3.31054e-07
	1458	-3.30979e-07
	1459	-3.30988e-07
	1460	-3.31055e-07
	1461	-3.31099e-07
	1462	-3.31065e-07
	1463	-3.31033e-07
	1464	-3.31012e-07
	1465	-3.31049e-07
	1466	-3.31088e-07
	1467	-3.3111e-07
	1468	-3.31126e-07
	1469	-3.31126e-07
	1470	-3.31084e-07
	1471.08	-3.31022e-07
	1472	-3.3091e-07
	1473	-3.30944e-07
	1474	-3.30876e-07
	1475	-3.30976e-07
	1476	-3.30958e-07
	1477	-3.3098e-07
	1478	-3.30958e-07
	1479	-3.30957e-07
	1480	-3.30897e-07
	1481	-3.30909e-07
	1482	-3.30935e-07
	1483	-3.30954e-07
	1484	-3.30952e-07
	1485	-3.30957e-07
	1486	-3.30935e-07
	1487.08	-3.30912e-07
	1488	-3.30833e-07
	1489	-3.30829e-07
	1490	-3.30811e-07
	1491	-3.30771e-07
	1492	-3.3072e-07
	1493	-3.30673e-07
	1494	-3.30671e-07
	1495	-3.30622e-07
	1496	-3.30625e-07
	1497	-3.30562e-07
	1498	-3.30616e-07
	1499	-3.30639e-07
	1500	-3.30674e-07
	1501	-3.3068e-07
	1502	-3.30669e-07
	1503.08	-3.30683e-07
	1504	-3.30629e-07
	1505	-3.30602e-07
	1506	-3.30588e-07
	1507	-3.30534e-07
	1508	-3.30546e-07
	1509	-3.30567e-07
	1510	-3.305e-07
	1511	-3.30517e-07
	1512	-3.30545e-07
	1513	-3.30626e-07
	1514	-3.30706e-07
	1515	-3.30585e-07
	1516	-3.30558e-07
	1517	-3.30531e-07
	1518	-3.30546e-07
	1519.08	-3.30634e-07
	1520	-3.30643e-07
	1521	-3.30632e-07
	1522	-3.30539e-07
	1523	-3.30621e-07
	1524	-3.30611e-07
	1525	-3.30663e-07
	1526	-3.30631e-07
	1527	-3.3061e-07
	1528	-3.30524e-07
	1529	-3.30478e-07
	1530	-3.3057e-07
	1531	-3.30602e-07
	1532	-3.306e-07
	1533	-3.3062e-07
	1534	-3.3057e-07
	1535.08	-3.30628e-07
	1536	-3.30607e-07
	1537	-3.30647e-07
	1538	-3.30739e-07
	1539	-3.3075e-07
	1540	-3.30642e-07
	1541	-3.3057e-07
	1542	-3.30662e-07
	1543	-3.30629e-07
	1544	-3.30588e-07
	1545	-3.30628e-07
	1546	-3.30608e-07
	1547	-3.30596e-07
	1548	-3.30562e-07
	1549	-3.30536e-07
	1550	-3.30524e-07
	1551.08	-3.3052e-07
	1552	-3.30479e-07
	1553	-3.30506e-07
	1554	-3.30545e-07
	1555	-3.30494e-07
	1556	-3.30468e-07
	1557	-3.30462e-07
	1558	-3.30416e-07
	1559	-3.30444e-07
	1560	-3.30404e-07
	1561	-3.30476e-07
	1562	-3.30464e-07
	1563	-3.30548e-07
	1564	-3.30549e-07
	1565	-3.30502e-07
	1566	-3.30453e-07
	1567.08	-3.30394e-07
	1568	-3.30389e-07
	1569	-3.30305e-07
	1570	-3.30213e-07
	1571.03	-3.30307e-07
	1572	-3.30339e-07
	1573	-3.30322e-07
	1574	-3.30262e-07
	1575	-3.30382e-07
	1576	-3.30499e-07
	1577	-3.30485e-07
	1578	-3.30474e-07
	1579	-3.30499e-07
	1580	-3.30439e-07
	1581	-3.30442e-07
	1582	-3.30444e-07
	1583.08	-3.30431e-07
	1584	-3.30507e-07
	1585	-3.30531e-07
	1586	-3.30508e-07
	1587	-3.3055e-07
	1588	-3.30637e-07
	1589	-3.30632e-07
	1590	-3.30622e-07
	1591	-3.30566e-07
	1592	-3.30549e-07
	1593	-3.30536e-07
	1594	-3.30561e-07
	1595	-3.30516e-07
	1596	-3.30489e-07
	1597	-3.30506e-07
	1598	-3.30458e-07
	1599.08	-3.30527e-07
	1600	-3.30481e-07
	1601	-3.30484e-07
	1602	-3.30506e-07
	1603	-3.30557e-07
	1604	-3.30547e-07
	1605	-3.30531e-07
	1606	-3.30462e-07
	1607	-3.30496e-07
	1608	-3.30452e-07
	1609	-3.30456e-07
	1610	-3.30458e-07
	1611	-3.3053e-07
	1612	-3.30529e-07
	1613	-3.3049e-07
	1614	-3.30462e-07
	1615.08	-3.30552e-07
	1616	-3.30582e-07
	1617	-3.30617e-07
	1618	-3.30606e-07
	1619	-3.30618e-07
	1620	-3.30703e-07
	1621	-3.30704e-07
	1622	-3.307e-07
	1623	-3.30633e-07
	1624	-3.30604e-07
	1625	-3.30601e-07
	1626	-3.30616e-07
	1627	-3.30609e-07
	1628	-3.30619e-07
	1629	-3.30617e-07
	1630	-3.3074e-07
	1631.08	-3.30819e-07
	1632	-3.3086e-07
	1633	-3.30784e-07
	1634	-3.30778e-07
	1635	-3.30775e-07
	1636	-3.30833e-07
	1637	-3.30776e-07
	1638	-3.30769e-07
	1639	-3.30833e-07
	1640	-3.3077e-07
	1641	-3.30751e-07
	1642	-3.30747e-07
	1643	-3.30809e-07
	1644	-3.30861e-07
	1645	-3.30813e-07
	1646	-3.3074e-07
	1647.08	-3.30738e-07
	1648	-3.30797e-07
	1649	-3.3075e-07
	1650	-3.30709e-07
	1651	-3.307e-07
	1652	-3.30623e-07
	1653	-3.30624e-07
	1654	-3.30671e-07
	1655	-3.30726e-07
	1656	-3.30695e-07
	1657	-3.30698e-07
	1658	-3.30654e-07
	1659	-3.30639e-07
	1660	-3.30652e-07
	1661	-3.30741e-07
	1662	-3.30679e-07
	1663.08	-3.3071e-07
	1664	-3.30689e-07
	1665	-3.30627e-07
	1666	-3.306e-07
	1667	-3.30618e-07
	1668	-3.30547e-07
	1669	-3.30615e-07
	1670	-3.30606e-07
	1671	-3.30559e-07
	1672	-3.30504e-07
	1673	-3.305e-07
	1674	-3.30503e-07
	1675	-3.305e-07
	1676	-3.30529e-07
	1677	-3.3049e-07
	1678	-3.30506e-07
	1679.08	-3.30463e-07
	1680	-3.305e-07
	1681	-3.30471e-07
	1682	-3.30408e-07
	1683	-3.30408e-07
	1684	-3.30376e-07
	1685	-3.30331e-07
	1686	-3.30442e-07
	1687	-3.3043e-07
	1688	-3.30489e-07
	1689	-3.30469e-07
	1690	-3.30591e-07
	1691	-3.3057e-07
	1692	-3.30625e-07
	1693	-3.30551e-07
	1694	-3.30555e-07
	1695.08	-3.305e-07
	1696	-3.30448e-07
	1697	-3.3051e-07
	1698	-3.30475e-07
	1699	-3.30522e-07
	1700	-3.30575e-07
	1701	-3.30547e-07
	1702	-3.30541e-07
	1703	-3.30587e-07
	1704	-3.30641e-07
	1705	-3.30687e-07
	1706	-3.30665e-07
	1707	-3.30679e-07
	1708	-3.30675e-07
	1709	-3.30703e-07
	1710	-3.30658e-07
	1711.08	-3.30655e-07
	1712	-3.30667e-07
	1713	-3.306e-07
	1714	-3.30617e-07
	1715	-3.30612e-07
	1716	-3.30651e-07
	1717	-3.3067e-07
	1718	-3.30744e-07
	1719	-3.30764e-07
	1720	-3.30765e-07
	1721	-3.30795e-07
	1722	-3.30811e-07
	1723	-3.30758e-07
	1724	-3.30714e-07
	1725	-3.30708e-07
	1726	-3.3077e-07
	1727.08	-3.30741e-07
	1728	-3.30836e-07
	1729	-3.30889e-07
	1730	-3.30808e-07
	1731	-3.30897e-07
	1732	-3.30836e-07
	1733	-3.30709e-07
	1734	-3.30784e-07
	1735	-3.30761e-07
	1736	-3.30714e-07
	1737	-3.30707e-07
	1738	-3.30747e-07
	1739	-3.30759e-07
	1740	-3.30792e-07
	1741	-3.30805e-07
	1742	-3.30854e-07
	1743.08	-3.30896e-07
	1744	-3.30904e-07
	1745	-3.30929e-07
	1746	-3.30963e-07
	1747	-3.30881e-07
	1748	-3.30881e-07
	1749	-3.3086e-07
	1750	-3.30915e-07
	1751	-3.30904e-07
	1752	-3.30878e-07
	1753	-3.30784e-07
	1754	-3.30775e-07
	1755	-3.30832e-07
	1756	-3.30925e-07
	1757	-3.30889e-07
	1758	-3.30912e-07
	1759.08	-3.30869e-07
	1760	-3.30824e-07
	1761	-3.30807e-07
	1762	-3.30728e-07
	1763	-3.3072e-07
	1764	-3.30733e-07
	1765	-3.3071e-07
	1766	-3.30788e-07
	1767	-3.30816e-07
	1768	-3.30805e-07
	1769	-3.30903e-07
	1770	-3.30921e-07
	1771	-3.30899e-07
	1772	-3.30895e-07
	1773	-3.30822e-07
	1774	-3.30798e-07
	1775.08	-3.30808e-07
	1776	-3.30901e-07
	1777	-3.30884e-07
	1778	-3.30908e-07
	1779	-3.30869e-07
	1780	-3.30966e-07
	1781	-3.30972e-07
	1782	-3.3105e-07
	1783	-3.3103e-07
	1784	-3.3098e-07
	1785	-3.30986e-07
	1786	-3.30935e-07
	1787	-3.30977e-07
	1788	-3.31038e-07
	1789	-3.30989e-07
	1790	-3.31057e-07
	1791.08	-3.31084e-07
	1792	-3.31077e-07
	1793	-3.31045e-07
	1794	-3.31068e-07
	1795	-3.31117e-07
	1796	-3.31125e-07
	1797	-3.31065e-07
	1798	-3.31051e-07
	1799	-3.3106e-07
	1800	-3.31067e-07
	1801	-3.31056e-07
	1802	-3.31031e-07
	1803	-3.31065e-07
	1804	-3.311e-07
	1805	-3.311e-07
	1806	-3.31123e-07
	1807.08	-3.31068e-07
	1808	-3.31037e-07
	1809	-3.31024e-07
	1810	-3.31048e-07
	1811	-3.31118e-07
	1812	-3.31184e-07
	1813	-3.31155e-07
	1814	-3.31116e-07
	1815	-3.31123e-07
	1816	-3.31128e-07
	1817	-3.31142e-07
	1818	-3.3118e-07
	1819	-3.31142e-07
	1820	-3.31131e-07
	1821	-3.30974e-07
	1822	-3.31009e-07
	1823.08	-3.30974e-07
	1824	-3.30927e-07
	1825	-3.30878e-07
	1826	-3.30856e-07
	1827	-3.30796e-07
	1828	-3.30777e-07
	1829	-3.30744e-07
	1830	-3.30714e-07
	1831	-3.30714e-07
	1832	-3.30755e-07
	1833	-3.30728e-07
	1834	-3.30826e-07
	1835	-3.30791e-07
	1836	-3.30772e-07
	1837	-3.30764e-07
	1838	-3.30752e-07
	1839.08	-3.30693e-07
	1840	-3.30689e-07
	1841	-3.30738e-07
	1842	-3.30763e-07
	1843	-3.30758e-07
	1844	-3.30654e-07
	1845	-3.30651e-07
	1846	-3.30768e-07
	1847	-3.30922e-07
	1848	-3.30987e-07
	1849	-3.31014e-07
	1850	-3.30962e-07
	1851	-3.30951e-07
	1852	-3.30871e-07
	1853	-3.30873e-07
	1854	-3.30884e-07
	1855.08	-3.30856e-07
	1856	-3.30841e-07
	1857	-3.30843e-07
	1858	-3.30824e-07
	1859	-3.30747e-07
	1860	-3.30689e-07
	1861	-3.30698e-07
	1862	-3.3065e-07
	1863	-3.30648e-07
	1864	-3.30632e-07
	1865	-3.30637e-07
	1866	-3.30585e-07
	1867	-3.30647e-07
	1868	-3.30679e-07
	1869	-3.30757e-07
	1870	-3.3072e-07
	1871.08	-3.30605e-07
	1872	-3.30639e-07
	1873	-3.30669e-07
	1874	-3.30719e-07
	1875	-3.30772e-07
	1876	-3.30789e-07
	1877	-3.30787e-07
	1878	-3.30732e-07
	1879	-3.30727e-07
	1880	-3.30753e-07
	1881	-3.30791e-07
	1882	-3.30723e-07
	1883	-3.30791e-07
	1884	-3.30735e-07
	1885	-3.3076e-07
	1886	-3.30803e-07
	1887.08	-3.30778e-07
	1888	-3.3064e-07
	1889	-3.30722e-07
	1890	-3.307e-07
	1891	-3.30817e-07
	1892	-3.30798e-07
	1893	-3.30786e-07
	1894	-3.30827e-07
	1895	-3.30824e-07
	1896	-3.30757e-07
	1897	-3.30761e-07
	1898	-3.30754e-07
	1899	-3.30828e-07
	1900	-3.30982e-07
	1901	-3.3092e-07
	1902	-3.30921e-07
	1903.08	-3.30865e-07
	1904	-3.30809e-07
	1905	-3.30852e-07
	1906	-3.30807e-07
	1907	-3.30784e-07
	1908	-3.30828e-07
	1909	-3.3085e-07
	1910	-3.30809e-07
	1911	-3.30844e-07
	1912	-3.30716e-07
	1913	-3.30784e-07
	1914	-3.30808e-07
	1915	-3.30783e-07
	1916	-3.30832e-07
	1917	-3.30841e-07
	1918	-3.30896e-07
	1919.08	-3.30834e-07
	1920	-3.30848e-07
	1921	-3.30897e-07
	1922	-3.30992e-07
	1923	-3.31061e-07
	1924	-3.31056e-07
	1925	-3.31041e-07
	1926	-3.30932e-07
	1927	-3.30929e-07
	1928	-3.3088e-07
	1929	-3.30844e-07
	1930	-3.30797e-07
	1931	-3.30763e-07
	1932	-3.3077e-07
	1933	-3.30728e-07
	1934	-3.30662e-07
	1935.08	-3.3072e-07
	1936	-3.30673e-07
	1937	-3.30654e-07
	1938	-3.3066e-07
	1939	-3.30655e-07
	1940	-3.30713e-07
	1941	-3.30794e-07
	1942	-3.30788e-07
	1943	-3.30805e-07
	1944	-3.30785e-07
	1945	-3.30824e-07
	1946	-3.3077e-07
	1947	-3.30894e-07
	1948	-3.30865e-07
	1949	-3.30899e-07
	1950	-3.30942e-07
	1951.08	-3.30977e-07
	1952	-3.31005e-07
	1953	-3.31041e-07
	1954	-3.311e-07
	1955	-3.31072e-07
	1956	-3.31026e-07
	1957	-3.31046e-07
	1958	-3.3112e-07
	1959	-3.31094e-07
	1960	-3.31072e-07
	1961	-3.31001e-07
	1962	-3.30998e-07
	1963	-3.31095e-07
	1964	-3.31121e-07
	1965	-3.31076e-07
	1966	-3.31085e-07
	1967.08	-3.31113e-07
	1968	-3.31176e-07
	1969	-3.31213e-07
	1970	-3.31119e-07
	1971	-3.31077e-07
	1972	-3.31035e-07
	1973	-3.31073e-07
	1974	-3.31135e-07
	1975	-3.31111e-07
	1976	-3.31078e-07
	1977	-3.3103e-07
	1978	-3.31043e-07
	1979	-3.31034e-07
	1980	-3.31056e-07
	1981	-3.31025e-07
	1982	-3.3106e-07
	1983.08	-3.31114e-07
	1984	-3.31068e-07
	1985	-3.31123e-07
	1986	-3.31045e-07
	1987	-3.3094e-07
	1988	-3.30915e-07
	1989	-3.30876e-07
	1990	-3.30924e-07
	1991	-3.30899e-07
	1992	-3.3084e-07
	1993	-3.30799e-07
	1994	-3.30845e-07
	1995	-3.30854e-07
	1996	-3.30835e-07
	1997	-3.30858e-07
	1998	-3.30826e-07
[truncated: 88,002 more rows]

## Sheet: Fig. 3b
	Time	Weight
	s	g
		2x2 mm hole	2x2 mm Sample ICG	2x2 mm unintercalated Sample
	57.0005	33.3761	26.2275	26.5751
	117.013	33.3761	26.2274	26.5751
	177.024	33.376	26.2274	26.5751
	237.032	33.376	26.2273	26.5751
	297.039	33.3759	26.2272	26.5751
	357.05	33.3759	26.2272	26.5751
	417.066	33.3759	26.2271	26.5751
	477.079	33.3758	26.227	26.5751
	537.091	33.3758	26.2269	26.5751
	597.103	33.3757	26.2269	26.5751
	657.115	33.3757	26.2268	26.5751
	717.126	33.3757	26.2267	26.5751
	777.133	33.3756	26.2267	26.5751
	837.145	33.3756	26.2266	26.5751
	897.154	33.3756	26.2265	26.5751
	957.161	33.3755	26.2265	26.5751
	1017.17	33.3755	26.2264	26.5751
	1077.18	33.3754	26.2263	26.5751
	1137.19	33.3754	26.2263	26.5751
	1197.2	33.3754	26.2262	26.5751
	1257.21	33.3753	26.2261	26.5751
	1317.22	33.3753	26.2261	26.5751
	1377.23	33.3753	26.226	26.5751
	1437.25	33.3752	26.2259	26.5751
	1497.26	33.3752	26.2259	26.5751
	1557.27	33.3751	26.2258	26.5751
	1617.28	33.3751	26.2257	26.5751
	1677.29	33.3751	26.2257	26.5751
	1737.3	33.375	26.2256	26.5751
	1797.31	33.375	26.2255	26.5751
	1857.32	33.3749	26.2255	26.5751
	1917.33	33.3749	26.2254	26.5751
	1977.34	33.3749	26.2253	26.5751
	2037.35	33.3748	26.2253	26.5751
	2097.36	33.3748	26.2252	26.5751
	2157.38	33.3748	26.2251	26.5751
	2217.39	33.3747	26.2251	26.5751
	2277.4	33.3747	26.225	26.5751
	2337.41	33.3747	26.2249	26.5751
	2397.42	33.3746	26.2249	26.5751
	2457.44	33.3746	26.2248	26.5751
	2517.45	33.3745	26.2247	26.5751
	2577.46	33.3745	26.2247	26.5751
	2637.47	33.3745	26.2246	26.5751
	2697.49	33.3745	26.2245	26.5751
	2757.49	33.3744	26.2245	26.5751
	2817.5	33.3744	26.2244	26.5751
	2877.52	33.3743	26.2244	26.5751
	2937.53	33.3743	26.2243	26.5751
	2997.54	33.3743	26.2242	26.5751
	3057.54	33.3742	26.2242	26.5751
	3117.56	33.3742	26.2241	26.5751
	3177.66	33.3742	26.224	26.5751
	3237.67	33.3741	26.2239	26.5751
	3297.68	33.3741	26.2239	26.5751
	3357.69	33.3741	26.2238	26.5751
	3417.7	33.374	26.2238	26.5751
	3477.71	33.374	26.2237	26.5751
	3537.72	33.374	26.2236	26.5751
	3597.73	33.3739	26.2236	26.5751
	3657.74	33.3739	26.2235	26.5751
	3717.75	33.3738	26.2234	26.5751
	3777.76	33.3738	26.2234	26.5751
	3837.77	33.3738	26.2233	26.5751
	3897.78	33.3738	26.2232	26.5751
	3957.79	33.3737	26.2232	26.5751
	4017.8	33.3737	26.2231	26.5751
	4077.82	33.3736	26.223	26.5751
	4137.82	33.3736	26.223	26.5751
	4197.83	33.3736	26.2229	26.5751
	4257.84	33.3735	26.2229	26.5751
	4317.85	33.3735	26.2228	26.5751
	4377.87	33.3735	26.2227	26.5751
	4437.88	33.3734	26.2227	26.5751
	4497.88	33.3734	26.2226	26.5751
	4557.89	33.3734	26.2225	26.5751
	4617.92	33.3733	26.2225	26.5751
	4677.93	33.3733	26.2224	26.5751
	4737.93	33.3733	26.2223	26.5751
	4797.94	33.3732	26.2223	26.5751
	4857.95	33.3732	26.2222	26.5751
	4917.96	33.3732	26.2221	26.5751
	4977.98	33.3731	26.2221	26.5751
	5037.99	33.3731	26.222	26.5751
	5098.1	33.3731	26.2219	26.5751
	5158.11	33.373	26.2219	26.5751
	5218.12	33.373	26.2218	26.5751
	5278.13	33.373	26.2218	26.5751
	5338.14	33.373	26.2217	26.5751
	5398.15	33.3729	26.2216	26.5751
	5458.16	33.3729	26.2216	26.5751
	5518.17	33.3728	26.2215	26.5751
	5578.18	33.3728	26.2214	26.5751
	5638.19	33.3728	26.2214	26.5751
	5698.2	33.3728	26.2213	26.5751
	5758.21	33.3727	26.2212	26.5751
	5818.23	33.3727	26.2212	26.5751
	5878.24	33.3727	26.2211	26.5751
	5938.25	33.3726	26.2211	26.5751
	5998.26	33.3726	26.221	26.5751
	6058.27	33.3725	26.2209	26.5751
	6118.28	33.3725	26.2209	26.5751
	6178.29	33.3725	26.2208	26.5751
	6238.3	33.3725	26.2207	26.5751
	6298.32	33.3724	26.2207	26.5751
	6358.33	33.3724	26.2206	26.5751
	6418.34	33.3724	26.2205	26.5751
	6478.35	33.3723	26.2205	26.5751
	6538.36	33.3723	26.2204	26.5751
	6598.37	33.3723	26.2203	26.575
	6658.38	33.3722	26.2203	26.575
	6718.39	33.3722	26.2202	26.575
	6778.41	33.3722	26.2202	26.575
	6838.42	33.3721	26.2201	26.575
	6898.43	33.3721	26.22	26.575
	6958.44	33.3721	26.22	26.575
	7018.45	33.372	26.2199	26.575
	7078.46	33.372	26.2198	26.575
	7138.47	33.372	26.2198	26.575
	7198.48	33.3719	26.2197	26.575
	7258.5	33.3719	26.2197	26.575
	7318.51	33.3719	26.2196	26.575
	7378.52	33.3719	26.2195	26.575
	7438.53	33.3718	26.2195	26.575
	7498.54	33.3718	26.2194	26.575
	7558.55	33.3717	26.2193	26.575
	7618.56	33.3717	26.2193	26.575
	7678.57	33.3717	26.2192	26.575
	7738.58	33.3717	26.2191	26.575
	7798.6	33.3716	26.2191	26.575
	7858.61	33.3716	26.219	26.575
	7918.62	33.3716	26.219	26.575
	7978.63	33.3715	26.2189	26.575
	8038.64	33.3715	26.2188	26.575
	8098.65	33.3715	26.2188	26.575
	8158.66	33.3714	26.2187	26.575
	8218.67	33.3714	26.2187	26.575
	8278.68	33.3714	26.2186	26.575
	8338.7	33.3713	26.2185	26.575
	8398.71	33.3713	26.2185	26.575
	8458.72	33.3713	26.2184	26.575
	8518.73	33.3713	26.2183	26.575
	8578.74	33.3712	26.2183	26.575
	8638.75	33.3712	26.2182	26.575
	8698.76	33.3712	26.2182	26.575
	8758.78	33.3711	26.2181	26.575
	8818.79	33.3711	26.218	26.575
	8878.8	33.3711	26.218	26.575
	8938.81	33.371	26.2179	26.575
	8998.83	33.371	26.2178	26.575
	9058.84	33.371	26.2178	26.575
	9118.9	33.371	26.2177	26.575
	9178.92	33.3709	26.2176	26.575
	9238.93	33.3709	26.2176	26.575
	9298.94	33.3709	26.2175	26.575
	9358.95	33.3708	26.2175	26.575
	9418.96	33.3708	26.2174	26.575
	9478.97	33.3708	26.2173	26.575
	9538.98	33.3708	26.2173	26.575
	9599	33.3707	26.2172	26.575
	9659.13	33.3707	26.2172	26.575
	9719.14	33.3707	26.2171	26.575
	9779.15	33.3706	26.217	26.575
	9839.17	33.3706	26.217	26.575
	9899.18	33.3706	26.2169	26.575
	9959.19	33.3705	26.2169	26.575
	10019.2	33.3705	26.2168	26.575
	10079.2	33.3705	26.2167	26.575
	10139.2	33.3704	26.2167	26.575
	10199.3	33.3704	26.2166	26.575
	10259.4	33.3704	26.2165	26.575
	10319.5	33.3704	26.2165	26.575
	10379.5	33.3703	26.2164	26.575
	10439.5	33.3703	26.2164	26.575
	10499.5	33.3703	26.2163	26.5749
	10559.5	33.3702	26.2162	26.5749
	10619.5	33.3702	26.2162	26.5749
	10679.5	33.3702	26.2161	26.5749
	10739.5	33.3702	26.216	26.5749
	10799.5	33.3701	26.216	26.5749
	10859.6	33.3701	26.2159	26.5749
	10919.6	33.37	26.2159	26.5749
	10979.6	33.37	26.2158	26.5749
	11039.6	33.37	26.2157	26.5749
	11099.6	33.37	26.2157	26.5749
	11159.6	33.3699	26.2156	26.5749
	11219.6	33.3699	26.2156	26.5749
	11279.6	33.3699	26.2155	26.5749
	11339.6	33.3698	26.2154	26.5749
	11399.7	33.3698	26.2154	26.5749
	11459.7	33.3698	26.2153	26.5749
	11519.7	33.3698	26.2153	26.5749
	11579.7	33.3697	26.2152	26.5749
	11639.7	33.3697	26.2151	26.5749
	11699.7	33.3697	26.2151	26.5749
	11759.7	33.3696	26.215	26.5749
	11819.7	33.3696	26.215	26.5749
	11879.7	33.3696	26.2149	26.5749
	11939.8	33.3695	26.2148	26.5749
	11999.8	33.3695	26.2148	26.5749
	12059.8	33.3695	26.2147	26.5749
	12119.8	33.3695	26.2147	26.5749
	12179.8	33.3694	26.2146	26.5749
	12239.8	33.3694	26.2145	26.5749
	12299.8	33.3694	26.2145	26.5749
	12359.8	33.3693	26.2144	26.5749
	12419.8	33.3693	26.2143	26.5749
	12479.9	33.3693	26.2143	26.5749
	12539.9	33.3692	26.2142	26.5749
	12599.9	33.3692	26.2142	26.5749
	12659.9	33.3692	26.2141	26.5749
	12719.9	33.3691	26.2141	26.5749
	12779.9	33.3691	26.214	26.5749
	12839.9	33.3691	26.2139	26.5749
	12899.9	33.3691	26.2139	26.5749
	12959.9	33.369	26.2138	26.5749
	13020	33.369	26.2138	26.5748
	13080	33.369	26.2137	26.5748
	13140	33.3689	26.2136	26.5748
	13200	33.3689	26.2136	26.5748
	13260	33.3689	26.2135	26.5748
	13320	33.3689	26.2134	26.5748
	13380	33.3688	26.2134	26.5748
	13440	33.3688	26.2133	26.5748
	13500	33.3688	26.2133	26.5748
	13560.1	33.3687	26.2132	26.5748
	13620.1	33.3687	26.2131	26.5748
	13680.1	33.3687	26.2131	26.5748
	13740.1	33.3686	26.213	26.5748
	13800.1	33.3686	26.213	26.5748
	13860.1	33.3686	26.2129	26.5748
	13920.1	33.3685	26.2128	26.5748
	13980.1	33.3685	26.2128	26.5748
	14040.2	33.3685	26.2127	26.5748
	14100.2	33.3685	26.2127	26.5748
	14160.2	33.3684	26.2126	26.5748
	14220.2	33.3684	26.2125	26.5748
	14280.2	33.3684	26.2125	26.5748
	14340.2	33.3683	26.2124	26.5748
	14400.2	33.3683	26.2124	26.5748
	14460.2	33.3683	26.2123	26.5748
	14520.2	33.3683	26.2122	26.5748
	14580.2	33.3682	26.2122	26.5748
	14640.3	33.3682	26.2121	26.5748
	14700.3	33.3682	26.2121	26.5748
	14760.3	33.3681	26.212	26.5748
	14820.3	33.3681	26.2119	26.5748
	14880.3	33.3681	26.2119	26.5748
	14940.4	33.368	26.2118	26.5748
	15000.4	33.368	26.2117	26.5748
	15060.4	33.368	26.2117	26.5748
	15120.4	33.368	26.2116	26.5748
	15180.4	33.3679	26.2116	26.5748
	15240.4	33.3679	26.2115	26.5748
	15300.4	33.3679	26.2114	26.5748
	15360.4	33.3678	26.2114	26.5748
	15420.4	33.3678	26.2113	26.5748
	15480.5	33.3678	26.2113	26.5748
	15540.5	33.3678	26.2112	26.5748
	15600.5	33.3677	26.2111	26.5748
	15660.5	33.3677	26.2111	26.5748
	15720.5	33.3677	26.211	26.5748
	15780.5	33.3676	26.211	26.5748
	15840.5	33.3676	26.2109	26.5748
	15900.5	33.3676	26.2109	26.5748
	15960.5	33.3675	26.2108	26.5748
	16020.5	33.3675	26.2107	26.5748
	16080.6	33.3675	26.2107	26.5748
	16140.6	33.3674	26.2106	26.5748
	16200.6	33.3674	26.2106	26.5748
	16260.6	33.3674	26.2105	26.5748
	16320.6	33.3674	26.2104	26.5748
	16380.6	33.3673	26.2104	26.5748
	16440.6	33.3673	26.2103	26.5748
	16500.6	33.3673	26.2102	26.5747
	16560.7	33.3672	26.2102	26.5747
	16620.7	33.3672	26.2101	26.5747
	16680.7	33.3672	26.2101	26.5747
	16740.7	33.3672	26.21	26.5747
	16800.7	33.3671	26.2099	26.5747
	16860.7	33.3671	26.2099	26.5747
	16920.7	33.3671	26.2098	26.5747
	16980.7	33.367	26.2098	26.5747
	17040.8	33.367	26.2097	26.5747
	17100.8	33.367	26.2097	26.5747
	17160.8	33.3669	26.2096	26.5747
	17220.8	33.3669	26.2095	26.5747
	17280.8	33.3669	26.2095	26.5747
	17340.8	33.3668	26.2094	26.5747
	17400.8	33.3668	26.2094	26.5747
	17460.8	33.3668	26.2093	26.5747
	17520.8	33.3667	26.2092	26.5747
	17580.8	33.3667	26.2092	26.5747
	17640.9	33.3667	26.2091	26.5747
	17700.9	33.3666	26.2091	26.5747
	17760.9	33.3666	26.209	26.5747
	17820.9	33.3666	26.2089	26.5747
	17880.9	33.3666	26.2089	26.5747
	17940.9	33.3665	26.2088	26.5747
	18000.9	33.3665	26.2087	26.5747
	18060.9	33.3665	26.2087	26.5747
	18120.9	33.3664	26.2086	26.5747
	18181	33.3664	26.2086	26.5747
	18241	33.3664	26.2085	26.5747
	18301	33.3663	26.2084	26.5747
	18361	33.3663	26.2084	26.5747
	18421	33.3663	26.2083	26.5747
	18481	33.3663	26.2083	26.5747
	18541	33.3662	26.2082	26.5747
	18601	33.3662	26.2081	26.5747
	18661	33.3662	26.2081	26.5747
	18721.1	33.3661	26.208	26.5747
	18781.1	33.3661	26.208	26.5747
	18841.1	33.3661	26.2079	26.5747
	18901.1	33.3661	26.2079	26.5747
	18961.1	33.366	26.2078	26.5747
	19021.1	33.366	26.2077	26.5747
	19081.1	33.366	26.2077	26.5747
	19141.1	33.3659	26.2076	26.5747
	19201.2	33.3659	26.2076	26.5747
	19261.2	33.3659	26.2075	26.5747
	19321.2	33.3659	26.2074	26.5747
	19381.2	33.3658	26.2074	26.5747
	19441.2	33.3658	26.2073	26.5747
	19501.2	33.3657	26.2073	26.5747
	19561.2	33.3657	26.2072	26.5747
	19621.2	33.3657	26.2071	26.5746
	19681.2	33.3657	26.2071	26.5746
	19741.3	33.3656	26.207	26.5746
	19801.3	33.3656	26.207	26.5746
	19861.3	33.3656	26.2069	26.5746
	19921.3	33.3655	26.2068	26.5746
	19981.3	33.3655	26.2068	26.5746
	20041.3	33.3655	26.2067	26.5746
	20101.3	33.3655	26.2067	26.5746
	20161.3	33.3654	26.2066	26.5746
	20221.3	33.3654	26.2066	26.5746
	20281.3	33.3654	26.2065	26.5746
	20341.4	33.3653	26.2064	26.5746
	20401.4	33.3653	26.2064	26.5746
	20461.4	33.3653	26.2063	26.5746
	20521.4	33.3652	26.2063	26.5746
	20581.4	33.3652	26.2062	26.5746
	20641.4	33.3652	26.2061	26.5746
	20701.4	33.3652	26.2061	26.5746
	20761.4	33.3651	26.206	26.5746
	20821.4	33.3651	26.206	26.5746
	20881.5	33.3651	26.2059	26.5746
	20941.5	33.365	26.2058	26.5746
	21001.5	33.365	26.2058	26.5746
	21061.5	33.365	26.2057	26.5746
	21121.5	33.3649	26.2057	26.5746
	21181.5	33.3649	26.2056	26.5746
	21241.5	33.3649	26.2055	26.5746
	21301.5	33.3648	26.2055	26.5746
	21361.5	33.3648	26.2054	26.5746
	21421.5	33.3648	26.2054	26.5746
	21481.6	33.3648	26.2053	26.5746
	21541.6	33.3647	26.2052	26.5746
	21601.6	33.3647	26.2052	26.5746
	21661.6	33.3647	26.2051	26.5746
	21721.6	33.3646	26.2051	26.5746
	21781.6	33.3646	26.205	26.5746
	21841.6	33.3646	26.205	26.5746
	21901.6	33.3646	26.2049	26.5746
	21961.7	33.3645	26.2048	26.5746
	22021.7	33.3645	26.2048	26.5746
	22081.7	33.3644	26.2047	26.5746
	22141.7	33.3644	26.2047	26.5746
	22201.7	33.3644	26.2046	26.5746
	22261.7	33.3644	26.2045	26.5746
	22321.7	33.3643	26.2045	26.5746
	22381.7	33.3643	26.2044	26.5746
	22441.7	33.3643	26.2044	26.5746
	22501.8	33.3642	26.2043	26.5746
	22561.8	33.3642	26.2042	26.5746
	22621.8	33.3642	26.2042	26.5746
	22681.8	33.3641	26.2041	26.5746
	22741.8	33.3641	26.2041	26.5746
	22801.8	33.3641	26.204	26.5746
	22861.8	33.364	26.204	26.5746
	22921.8	33.364	26.2039	26.5746
	22981.9	33.364	26.2038	26.5746
	23041.9	33.3639	26.2038	26.5746
	23101.9	33.3639	26.2037	26.5746
	23161.9	33.3639	26.2037	26.5746
	23221.9	33.3638	26.2036	26.5746
	23281.9	33.3638	26.2035	26.5746
	23341.9	33.3638	26.2035	26.5746
	23401.9	33.3638	26.2034	26.5746
	23461.9	33.3637	26.2034	26.5746
	23521.9	33.3637	26.2033	26.5746
	23582	33.3636	26.2033	26.5746
	23642	33.3636	26.2032	26.5746
	23702	33.3636	26.2031	26.5746
	23762	33.3635	26.2031	26.5746
	23822	33.3635	26.203	26.5746
	23882	33.3635	26.203	26.5745
	23942	33.3635	26.2029	26.5745
	24002	33.3634	26.2029	26.5745
	24062.1	33.3634	26.2028	26.5745
	24122.1	33.3634	26.2027	26.5745
	24182.1	33.3633	26.2027	26.5745
	24242.1	33.3633	26.2026	26.5745
	24302.1	33.3633	26.2026	26.5745
	24362.1	33.3632	26.2025	26.5745
	24422.1	33.3632	26.2024	26.5745
	24482.1	33.3632	26.2024	26.5745
	24542.1	33.3631	26.2023	26.5745
	24602.2	33.3631	26.2023	26.5745
	24662.2	33.3631	26.2022	26.5745
	24722.2	33.363	26.2022	26.5745
	24782.2	33.363	26.2021	26.5745
	24842.2	33.363	26.202	26.5745
	24902.2	33.3629	26.202	26.5745
	24962.2	33.3629	26.2019	26.5745
	25022.3	33.3629	26.2019	26.5745
	25082.3	33.3628	26.2018	26.5745
	25142.3	33.3628	26.2018	26.5745
	25202.3	33.3628	26.2017	26.5745
	25262.3	33.3627	26.2016	26.5745
	25322.3	33.3627	26.2016	26.5745
	25382.3	33.3627	26.2015	26.5745
	25442.3	33.3626	26.2015	26.5745
	25502.4	33.3626	26.2014	26.5745
	25562.4	33.3626	26.2014	26.5745
	25622.4	33.3625	26.2013	26.5745
	25682.4	33.3625	26.2012	26.5745
	25742.4	33.3625	26.2012	26.5745
	25802.4	33.3624	26.2011	26.5745
	25862.4	33.3624	26.2011	26.5745
	25922.4	33.3624	26.201	26.5745
	25982.4	33.3623	26.201	26.5745
	26042.5	33.3623	26.201	26.5745
	26102.5	33.3623	26.2009	26.5745
	26162.5	33.3622	26.2009	26.5745
	26222.5	33.3622	26.2008	26.5745
	26282.5	33.3622	26.2008	26.5745
	26342.5	33.3621	26.2007	26.5745
	26402.5	33.3621	26.2007	26.5745
	26462.5	33.3621	26.2006	26.5745
	26522.5	33.362	26.2006	26.5745
	26582.5	33.362	26.2005	26.5745
	26642.6	33.362	26.2005	26.5745
	26702.6	33.3619	26.2005	26.5745
	26762.6	33.3619	26.2004	26.5745
	26822.6	33.3619	26.2004	26.5745
	26882.6	33.3618	26.2003	26.5745
	26942.6	33.3618	26.2003	26.5745
	27002.6	33.3618	26.2002	26.5745
	27062.6	33.3617	26.2002	26.5745
	27122.7	33.3617	26.2002	26.5745
	27182.7	33.3617	26.2001	26.5745
	27242.7	33.3616	26.2001	26.5745
	27302.7	33.3616	26.2	26.5745
	27362.7	33.3616	26.2	26.5745
	27422.7	33.3615	26.1999	26.5745
	27482.7	33.3615	26.1999	26.5745
	27542.7	33.3614	26.1999	26.5745
	27602.7	33.3614	26.1998	26.5745
	27662.8	33.3614	26.1998	26.5745
	27722.8	33.3614	26.1997	26.5745
	27782.8	33.3613	26.1997	26.5745
	27842.8	33.3613	26.1996	26.5745
	27902.8	33.3612	26.1996	26.5745
	27962.8	33.3612	26.1995	26.5745
	28022.8	33.3612	26.1995	26.5745
	28082.8	33.3612	26.1995	26.5745
	28142.9	33.3611	26.1994	26.5745
	28202.9	33.3611	26.1994	26.5745
	28262.9	33.3611	26.1993	26.5745
	28322.9	33.361	26.1993	26.5745
	28382.9	33.361	26.1992	26.5745
	28442.9	33.361	26.1992	26.5745
	28502.9	33.3609	26.1992	26.5745
	28562.9	33.3609	26.1991	26.5745
	28622.9	33.3608	26.1991	26.5745
	28683	33.3608	26.199	26.5745
	28743	33.3608	26.199	26.5745
	28803	33.3608	26.1989	26.5744
	28863	33.3607	26.1989	26.5744
	28923	33.3607	26.1989	26.5744
	28983	33.3607	26.1988	26.5744
	29043	33.3606	26.1988	26.5744
	29103	33.3606	26.1987	26.5744
	29163.1	33.3606	26.1987	26.5744
	29223.1	33.3605	26.1987	26.5744
	29283.1	33.3605	26.1986	26.5744
	29343.1	33.3605	26.1986	26.5744
	29403.1	33.3604	26.1985	26.5744
	29463.1	33.3604	26.1985	26.5744
	29523.1	33.3604	26.1984	26.5744
	29583.2	33.3603	26.1984	26.5744
	29643.2	33.3603	26.1984	26.5744
	29703.2	33.3603	26.1983	26.5744
	29763.2	33.3602	26.1983	26.5744
	29823.2	33.3602	26.1982	26.5744
	29883.2	33.3602	26.1982	26.5744
	29943.2	33.3601	26.1981	26.5744
	30003.2	33.3601	26.1981	26.5744
	30063.2	33.3601	26.198	26.5744
	30123.3	33.36	26.198	26.5744
	30183.3	33.36	26.198	26.5744
	30243.3	33.36	26.1979	26.5744
	30303.3	33.3599	26.1979	26.5744
	30363.3	33.3599	26.1978	26.5744
	30423.3	33.3599	26.1978	26.5744
	30483.3	33.3598	26.1978	26.5744
	30543.4	33.3598	26.1977	26.5744
	30603.4	33.3598	26.1977	26.5744
	30663.4	33.3597	26.1976	26.5744
	30723.4	33.3597	26.1976	26.5744
	30783.4	33.3597	26.1975	26.5744
	30843.4	33.3597	26.1975	26.5744
	30903.4	33.3596	26.1975	26.5744
	30963.4	33.3596	26.1974	26.5744
	31023.4	33.3595	26.1974	26.5744
	31083.5	33.3595	26.1973	26.5744
	31143.5	33.3595	26.1973	26.5744
	31203.5	33.3595	26.1973	26.5744
	31263.5	33.3594	26.1972	26.5744
	31323.5	33.3594	26.1972	26.5744
	31383.5	33.3594	26.1971	26.5744
	31443.5	33.3593	26.1971	26.5744
	31503.5	33.3593	26.1971	26.5744
	31563.6	33.3593	26.197	26.5744
	31623.6	33.3592	26.197	26.5744
	31683.6	33.3592	26.1969	26.5744
	31743.6	33.3591	26.1969	26.5744
	31803.6	33.3591	26.1968	26.5744
	31863.6	33.3591	26.1968	26.5744
	31923.6	33.3591	26.1968	26.5744
	31983.7	33.359	26.1967	26.5744
	32043.7	33.359	26.1967	26.5744
	32103.7	33.359	26.1966	26.5744
	32163.7	33.3589	26.1966	26.5744
	32223.7	33.3589	26.1965	26.5744
	32283.7	33.3589	26.1965	26.5744
	32343.7	33.3588	26.1965	26.5744
	32403.7	33.3588	26.1964	26.5744
	32463.8	33.3588	26.1964	26.5744
	32523.8	33.3587	26.1963	26.5744
	32583.8	33.3587	26.1963	26.5744
	32643.8	33.3587	26.1963	26.5744
	32703.8	33.3586	26.1962	26.5744
	32763.8	33.3586	26.1962	26.5744
	32823.8	33.3586	26.1961	26.5744
	32883.8	33.3585	26.1961	26.5744
	32943.8	33.3585	26.196	26.5744
	33003.9	33.3584	26.196	26.5744
	33063.9	33.3584	26.196	26.5744
	33123.9	33.3584	26.1959	26.5744
	33183.9	33.3584	26.1959	26.5744
	33243.9	33.3583	26.1959	26.5744
	33303.9	33.3583	26.1958	26.5744
	33363.9	33.3583	26.1958	26.5744
	33423.9	33.3582	26.1957	26.5744
	33483.9	33.3582	26.1957	26.5744
	33543.9	33.3582	26.1956	26.5744
	33604	33.3581	26.1956	26.5744
	33664	33.3581	26.1956	26.5744
	33724	33.3581	26.1955	26.5744
	33784	33.358	26.1955	26.5744
	33844	33.358	26.1954	26.5744
	33904	33.358	26.1954	26.5744
	33964	33.358	26.1954	26.5744
	34024	33.3579	26.1953	26.5744
	34084.1	33.3579	26.1953	26.5744
	34144.1	33.3578	26.1952	26.5744
	34204.1	33.3578	26.1952	26.5744
	34264.1	33.3578	26.1952	26.5744
	34324.1	33.3578	26.1951	26.5744
	34384.1	33.3577	26.1951	26.5744
	34444.1	33.3577	26.195	26.5744
	34504.1	33.3576	26.195	26.5744
	34564.2	33.3576	26.1949	26.5744
	34624.2	33.3576	26.1949	26.5744
	34684.2	33.3576	26.1949	26.5744
	34744.2	33.3575	26.1948	26.5744
	34804.2	33.3575	26.1948	26.5744
	34864.2	33.3575	26.1947	26.5744
	34924.2	33.3574	26.1947	26.5744
	34984.2	33.3574	26.1946	26.5744
	35044.2	33.3574	26.1946	26.5744
	35104.3	33.3573	26.1946	26.5744
	35164.3	33.3573	26.1945	26.5744
	35224.3	33.3573	26.1945	26.5744
	35284.3	33.3572	26.1944	26.5744
	35344.3	33.3572	26.1944	26.5743
	35404.3	33.3572	26.1944	26.5743
	35464.3	33.3571	26.1943	26.5743
	35524.3	33.3571	26.1943	26.5743
	35584.3	33.3571	26.1942	26.5743
	35644.3	33.357	26.1942	26.5743
	35704.4	33.357	26.1942	26.5743
	35764.4	33.357	26.1941	26.5743
	35824.4	33.3569	26.1941	26.5743
	35884.4	33.3569	26.194	26.5743
	35944.4	33.3569	26.194	26.5743
	36004.4	33.3568	26.194	26.5743
	36064.4	33.3568	26.1939	26.5743
	36124.4	33.3568	26.1939	26.5743
	36184.4	33.3567	26.1938	26.5743
	36244.5	33.3567	26.1938	26.5743
	36304.5	33.3567	26.1938	26.5743
	36364.5	33.3566	26.1937	26.5743
	36424.5	33.3566	26.1937	26.5743
	36484.5	33.3566	26.1936	26.5743
	36544.5	33.3565	26.1936	26.5743
	36604.5	33.3565	26.1936	26.5743
	36664.5	33.3565	26.1935	26.5743
	36724.5	33.3564	26.1935	26.5743
	36784.6	33.3564	26.1934	26.5743
	36844.6	33.3564	26.1934	26.5743
	36904.6	33.3563	26.1933	26.5743
	36964.6	33.3563	26.1933	26.5743
	37024.6	33.3563	26.1933	26.5743
	37084.6	33.3562	26.1932	26.5743
	37144.6	33.3562	26.1932	26.5743
	37204.6	33.3562	26.1931	26.5743
	37264.6	33.3561	26.1931	26.5743
	37324.7	33.3561	26.1931	26.5743
	37384.7	33.3561	26.193	26.5743
	37444.7	33.356	26.193	26.5743
	37504.7	33.356	26.1929	26.5743
	37564.7	33.356	26.1929	26.5743
	37624.7	33.3559	26.1929	26.5743
	37684.7	33.3559	26.1928	26.5743
	37744.7	33.3559	26.1928	26.5743
	37804.8	33.3558	26.1927	26.5743
	37864.8	33.3558	26.1927	26.5743
	37925.3	33.3558	26.1927	26.5743
	37985.4	33.3557	26.1926	26.5743
	38045.4	33.3557	26.1926	26.5743
	38105.4	33.3556	26.1925	26.5743
	38165.4	33.3556	26.1925	26.5743
	38225.4	33.3556	26.1925	26.5743
	38285.5	33.3556	26.1924	26.5743
	38345.5	33.3555	26.1924	26.5743
	38405.5	33.3555	26.1923	26.5743
	38465.5	33.3554	26.1923	26.5743
	38525.5	33.3554	26.1923	26.5743
	38585.5	33.3554	26.1922	26.5743
	38645.5	33.3554	26.1922	26.5743
	38705.5	33.3553	26.1921	26.5743
	38765.5	33.3553	26.1921	26.5743
	38825.6	33.3552	26.192	26.5743
	38885.6	33.3552	26.192	26.5743
	38945.6	33.3552	26.192	26.5742
	39005.6	33.3552	26.1919	26.5742
	39065.6	33.3551	26.1919	26.5742
	39125.6	33.3551	26.1918	26.5742
	39185.6	33.355	26.1918	26.5742
	39245.7	33.355	26.1918	26.5742
	39305.7	33.355	26.1917	26.5742
	39365.7	33.3549	26.1917	26.5742
	39425.7	33.3549	26.1916	26.5742
	39485.7	33.3549	26.1916	26.5742
	39545.7	33.3548	26.1916	26.5742
	39605.7	33.3548	26.1915	26.5742
	39665.7	33.3548	26.1915	26.5742
	39725.7	33.3547	26.1914	26.5742
	39785.7	33.3547	26.1914	26.5742
	39845.8	33.3547	26.1914	26.5742
	39905.8	33.3546	26.1913	26.5742
	39965.8	33.3546	26.1913	26.5742
	40025.8	33.3546	26.1912	26.5742
	40085.8	33.3545	26.1912	26.5742
	40145.8	33.3545	26.1912	26.5742
	40205.8	33.3545	26.1911	26.5742
	40265.8	33.3544	26.1911	26.5742
	40325.9	33.3544	26.191	26.5742
	40385.9	33.3544	26.191	26.5742
	40445.9	33.3543	26.191	26.5742
	40505.9	33.3543	26.1909	26.5742
	40565.9	33.3543	26.1909	26.5742
	40625.9	33.3542	26.1908	26.5742
	40685.9	33.3542	26.1908	26.5742
	40745.9	33.3542	26.1908	26.5742
	40805.9	33.3541	26.1907	26.5742
	40866	33.3541	26.1907	26.5742
	40926	33.3541	26.1906	26.5742
	40986	33.354	26.1906	26.5742
	41046	33.354	26.1906	26.5742
	41106	33.354	26.1905	26.5742
	41166	33.3539	26.1905	26.5742
	41226	33.3539	26.1904	26.5742
	41286	33.3539	26.1904	26.5742
	41346.1	33.3538	26.1903	26.5742
	41406.1	33.3538	26.1903	26.5742
	41466.1	33.3537	26.1903	26.5742
	41526.1	33.3537	26.1902	26.5742
	41586.1	33.3537	26.1902	26.5742
	41646.1	33.3537	26.1901	26.5742
	41706.1	33.3536	26.1901	26.5742
	41766.1	33.3536	26.1901	26.5742
	41826.2	33.3535	26.19	26.5742
	41886.2	33.3535	26.19	26.5742
	41946.2	33.3535	26.1899	26.5742
	42006.2	33.3534	26.1899	26.5742
	42066.2	33.3534	26.1899	26.5742
	42126.2	33.3534	26.1898	26.5742
	42186.2	33.3533	26.1898	26.5742
	42246.2	33.3533	26.1898	26.5742
	42306.2	33.3533	26.1897	26.5742
	42366.3	33.3532	26.1897	26.5742
	42426.3	33.3532	26.1896	26.5742
	42486.3	33.3532	26.1896	26.5742
	42546.3	33.3531	26.1896	26.5742
	42606.3	33.3531	26.1895	26.5742
	42666.3	33.3531	26.1895	26.5741
	42726.3	33.353	26.1894	26.5741
	42786.3	33.353	26.1894	26.5741
	42846.3	33.353	26.1894	26.5741
	42906.4	33.3529	26.1893	26.5741
	42966.4	33.3529	26.1893	26.5741
	43026.4	33.3529	26.1892	26.5741
	43086.4	33.3528	26.1892	26.5741
	43146.4	33.3528	26.1892	26.5741
	43206.4	33.3528	26.1891	26.5741
	43266.4	33.3527	26.1891	26.5741
	43326.4	33.3527	26.1891	26.5741
	43386.4	33.3526	26.189	26.5741
	43446.4	33.3526	26.189	26.5741
	43506.5	33.3526	26.1889	26.5741
	43566.5	33.3526	26.1889	26.5741
	43626.6	33.3525	26.1889	26.5741
	43686.6	33.3525	26.1888	26.5741
	43746.6	33.3524	26.1888	26.5741
	43806.6	33.3524	26.1888	26.5741
	43866.6	33.3524	26.1888	26.5741
	43926.7	33.3524	26.1887	26.5741
	43986.7	33.3523	26.1887	26.5741
	44046.7	33.3523	26.1887	26.5741
	44106.7	33.3522	26.1886	26.5741
	44166.7	33.3522	26.1886	26.5741
	44226.7	33.3522	26.1886	26.5741
	44286.7	33.3521	26.1885	26.5741
	44346.7	33.3521	26.1885	26.5741
	44406.7	33.3521	26.1885	26.5741
	44466.8	33.352	26.1884	26.5741
	44526.8	33.352	26.1884	26.5741
	44586.8	33.352	26.1884	26.5741
	44646.8	33.3519	26.1884	26.5741
	44706.8	33.3519	26.1883	26.5741
	44766.8	33.3519	26.1883	26.5741
	44826.8	33.3518	26.1883	26.5741
	44886.8	33.3518	26.1883	26.5741
	44946.9	33.3518	26.1882	26.5741
	45006.9	33.3517	26.1882	26.5741
	45066.9	33.3517	26.1882	26.5741
	45126.9	33.3516	26.1882	26.5741
	45186.9	33.3516	26.1882	26.5741
	45246.9	33.3516	26.1881	26.5741
	45306.9	33.3516	26.1881	26.5741
	45366.9	33.3515	26.1881	26.5741
	45426.9	33.3515	26.1881	26.5741
	45487	33.3514	26.188	26.5741
	45547	33.3514	26.188	26.5741
	45607	33.3514	26.188	26.5741
	45667	33.3513	26.188	26.5741
	45727	33.3513	26.1879	26.5741
	45787	33.3513	26.1879	26.5741
	45847	33.3512	26.1879	26.5741
	45907.1	33.3512	26.1879	26.5741
	45967.1	33.3512	26.1878	26.5741
	46027.1	33.3511	26.1878	26.5741
	46087.1	33.3511	26.1878	26.5741
	46147.1	33.3511	26.1878	26.5741
	46207.1	33.351	26.1878	26.5741
	46267.1	33.351	26.1877	26.5741
	46327.1	33.3509	26.1877	26.5741
	46387.1	33.3509	26.1877	26.5741
	46447.2	33.3509	26.1877	26.5741
	46507.2	33.3508	26.1876	26.574
	46567.2	33.3508	26.1876	26.574
	46627.2	33.3508	26.1876	26.574
	46687.2	33.3507	26.1876	26.574
	46747.2	33.3507	26.1875	26.574
	46807.2	33.3507	26.1875	26.574
	46867.2	33.3506	26.1875	26.574
	46927.2	33.3506	26.1874	26.574
	46987.3	33.3506	26.1874	26.574
	47047.3	33.3505	26.1874	26.574
	47107.3	33.3505	26.1874	26.574
	47167.3	33.3505	26.1874	26.574
	47227.3	33.3504	26.1873	26.574
	47287.3	33.3504	26.1873	26.574
	47347.3	33.3504	26.1873	26.574
	47407.3	33.3503	26.1873	26.574
	47467.3	33.3503	26.1872	26.574
	47527.4	33.3503	26.1872	26.574
	47587.4	33.3502	26.1872	26.574

## Sheet: Fig. 4a
	Type of salt	Conductance (S)
		10 mM	error (SE)	1 M	error (SE)
	HCl	3.39e-06	1.40086e-06	2.5e-05	4.49105e-06
	KCl	2.61e-06	1.0318e-06	1.1e-05	2.20184e-06
	NaCl	1.24e-06	1.12956e-06	9.6e-06	2.15351e-06
	CaCl2	1.1e-06	8.94509e-07	4.4e-06	1.09967e-06
	MgCl2	2.64e-07	6.9811e-07	3.8e-06	3.75525e-07

## Sheet: Fig. 4b
	Type of Salt	Normalized Conductance (S)		Hydration Energy (kJ/mol)
		1 M Sample	1 M Bulk
	HCl	1	1	--
	KCl	0.44	0.32524	-343
	NaCl	0.384	0.26761	-405
	CaCl2	0.176	0.25251	-1504
	MgCl2	0.152	0.23863	-1922

## Sheet: Supplementary Fig. 2a
	2Ѳ	Intensity	Intensity
	degree	a.u	a.u
		Before IC	After IC
	5	38.318	244.822
	5.05	39.0743	254.008
	5.1	25.7134	241.584
	5.15	32.0157	240.053
	5.2	55.9645	221.831
	5.25	32.772	296.184
	5.3	49.158	266.47
	5.35	45.8808	252.822
	5.4	64.0315	256.232
	5.45	59.2417	273.432
	5.5	62.2668	231.061
	5.55	77.1403	285.072
	5.6	57.225	299.853
	5.65	65.2919	256.003
	5.7	79.6612	289.493
	5.75	67.3087	286.471
	5.8	64.5356	288.188
	5.85	89.997	266.314
	5.9	101.089	325.682
	5.95	123.273	292.496
	6	119.24	300.593
	6.05	118.736	299.96
	6.1	135.374	309.385
	6.15	144.449	205.67
	6.2	112.685	274.848
	6.25	96.5514	270.924
	6.3	134.365	251.11
	6.35	108.4	276.793
	6.4	126.046	225.529
	6.45	135.121	241.57
	6.5	111.173	259.046
	6.55	124.281	272.176
	6.6	110.668	252.156
	6.65	144.197	239.435
	6.7	123.525	317.302
	6.75	135.121	278.43
	6.8	130.332	284.482
	6.85	141.424	301.345
	6.9	161.591	246.943
	6.95	167.893	209.353
	7	182.767	221.673
	7.05	176.717	214.808
	7.1	154.533	216.547
	7.15	147.222	253.863
	7.2	167.641	232.06
	7.25	194.615	280.839
	7.3	201.926	272.325
	7.35	199.405	225.451
	7.4	211.253	223.74
	7.45	194.615	204.891
	7.5	223.354	227.084
	7.55	201.422	186.57
	7.6	205.959	260.238
	7.65	249.067	235.663
	7.7	278.562	188.885
	7.75	182.767	199.273
	7.8	273.268	244.415
	7.85	217.808	248.805
	7.9	203.186	224.434
	7.95	247.05	226.252
	8	245.286	235.571
	8.05	251.084	242.924
	8.1	233.438	229.618
	8.15	231.169	189.939
	8.2	287.133	207.565
	8.25	260.159	200.724
	8.3	274.024	199.273
	8.35	224.614	178.728
	8.4	261.42	196.054
	8.45	236.463	195.981
	8.5	271.756	186.173
	8.55	259.151	215.01
	8.6	250.328	195.046
	8.65	241.757	239.579
	8.7	225.371	190.405
	8.75	249.823	195.341
	8.8	278.814	228.638
	8.85	289.906	242.937
	8.9	244.782	294.444
	8.95	269.739	339.636
	9	268.731	364.901
	9.05	297.721	356.884
	9.1	240.496	416.28
	9.15	230.412	379.22
	9.2	272.008	383.527
	9.25	269.487	374.632
	9.3	258.647	321.772
	9.35	265.957	339.795
	9.4	254.361	289.98
	9.45	302.511	223.122
	9.5	241.252	226.81
	9.55	237.975	235.398
	9.6	221.337	230.192
	9.65	228.396	218.292
	9.7	241.757	193.612
	9.75	236.967	235.865
	9.8	209.237	262.722
	9.85	243.773	217.055
	9.9	217.052	217.097
	9.95	223.354	225.48
	10	233.185	250.751
	10.05	242.009	222.823
	10.1	254.865	187.621
	10.15	235.706	216.659
	10.2	259.655	183.37
	10.25	224.362	192.582
	10.3	211.253	224.957
	10.35	244.782	230.408
	10.4	268.478	209.17
	10.45	241.505	188.526
	10.5	229.908	214.437
	10.55	236.715	202.194
	10.6	205.707	216.471
	10.65	188.565	241.191
	10.7	239.236	205.5
	10.75	289.654	216.11
	10.8	226.127	195.556
	10.85	263.689	253.416
	10.9	262.68	229.395
	10.95	207.472	206.418
	11	225.371	170.459
	11.05	264.697	199.139
	11.1	221.841	204.742
	11.15	211.253	195.071
	11.2	256.63	188.076
	11.25	200.161	239.925
	11.3	227.135	177.92
	11.35	246.294	207.919
	11.4	253.101	193.741
	11.45	241.252	186.381
	11.5	244.53	160.874
	11.55	207.22	210.701
	11.6	225.875	196.699
	11.65	215.539	158.483
	11.7	217.304	193.028
	11.75	206.464	158.98
	11.8	238.479	173.82
	11.85	217.304	216.148
	11.9	205.455	194.179
	11.95	183.271	146.07
	12	211.506	211.858
	12.05	199.657	220.705
	12.1	223.606	186.418
	12.15	193.859	209.026
	12.2	216.799	202.97
	12.25	191.842	197.69
	12.3	231.673	205.033
	12.35	212.766	188.909
	12.4	210.497	188.943
	12.45	205.959	219.321
	12.5	194.615	202.19
	12.55	234.194	214.575
	12.6	201.926	225.986
	12.65	270.747	187.597
	12.7	211.253	190.735
	12.75	195.624	167.467
	12.8	206.716	210.579
	12.85	218.816	212.772
	12.9	219.572	244.38
	12.95	278.31	238.734
	13	249.319	215.398
	13.05	233.185	196.885
	13.1	254.361	249.99
	13.15	284.864	279.558
	13.2	339.064	260.025
	13.25	399.062	281.079
	13.3	463.346	277.409
	13.35	553.595	262.993
	13.4	760.815	277.943
	13.45	878.794	327.307
	13.5	971.06	245.74
	13.55	1086.01	306.292
	13.6	1153.32	327.943
	13.65	1350.71	244.452
	13.7	1207.27	301.096
	13.75	1122.57	286.128
	13.8	1096.1	283.416
	13.85	818.796	222.317
	13.9	676.868	251.771
	13.95	621.408	248.22
	14	463.094	223.687
	14.05	492.336	248.39
	14.1	358.979	235.295
	14.15	330.997	183.65
	14.2	333.518	230.459
	14.25	328.981	193.946
	14.3	244.53	224.831
	14.35	247.303	209.486
	14.4	258.143	205.171
	14.45	240.496	192.623
	14.5	221.841	204.465
	14.55	252.849	182.964
	14.6	247.05	184.874
	14.65	233.185	192.584
	14.7	253.353	196.491
	14.75	219.068	193.675
	14.8	230.412	199.85
	14.85	243.521	228.301
	14.9	266.966	180.873
	14.95	226.883	209.825
	15	208.228	184.238
	15.05	236.21	197.001
	15.1	196.632	171.813
	15.15	247.303	193.468
	15.2	235.958	218.333
	15.25	226.379	205.008
	15.3	220.581	180.674
	15.35	229.404	186.864
	15.4	233.185	201.866
	15.45	260.916	202.713
	15.5	264.949	203.252
	15.55	248.563	181.509
	15.6	221.337	191.081
	15.65	220.581	243.259
	15.7	210.245	201.957
	15.75	245.79	172.446
	15.8	250.328	189.445
	15.85	208.228	222.847
	15.9	213.27	204.741
	15.95	246.546	231.264
	16	219.825	236.281
	16.05	233.942	210.038
	16.1	231.169	213.17
	16.15	190.834	237.108
	16.2	200.666	228.483
	16.25	222.598	197.839
	16.3	193.859	208.998
	16.35	223.606	219.835
	16.4	214.783	249.511
	16.45	228.396	234.118
	16.5	223.102	213.984
	16.55	232.177	198.257
	16.6	219.32	226.04
	16.65	233.942	211.472
	16.7	229.404	202.936
	16.75	227.387	233.087
	16.8	201.926	221.275
	16.85	216.043	254.458
	16.9	223.606	253.091
	16.95	227.387	212.651
	17	214.026	221.099
	17.05	228.144	259.639
	17.1	242.009	275.321
	17.15	232.933	228.969
	17.2	227.892	239.865
	17.25	239.488	246.881
	17.3	219.825	232.454
	17.35	231.421	214.681
	17.4	216.295	223.939
	17.45	220.077	251.569
	17.5	237.471	252.2
	17.55	200.413	238.329
	17.6	239.74	277.879
	17.65	263.184	204.875
	17.7	231.673	248.613
	17.75	220.329	234.595
	17.8	197.64	240.553
	17.85	237.723	302.508
	17.9	249.823	309.301
	17.95	253.605	236.596
	18	221.085	269.933
	18.05	232.177	298.204
	18.1	233.438	272.413
	18.15	213.018	218.895
	18.2	240.748	261.573
	18.25	262.932	322.768
	18.3	258.395	251.965
	18.35	287.637	254.641
	18.4	236.967	327.634
	18.45	256.882	256.552
	18.5	274.276	261.116
	18.55	230.16	299.835
	18.6	278.31	307.222
	18.65	271.251	313.526
	18.7	273.268	254.959
	18.75	268.478	308.074
	18.8	246.798	310.933
	18.85	230.665	309.943
	18.9	283.856	327.24
	18.95	267.722	311.981
	19	285.873	297.367
	19.05	291.167	332.058
	19.1	264.445	325.93
	19.15	274.276	302.325
	19.2	258.899	338.257
	19.25	286.125	374.435
	19.3	268.983	302.961
	19.35	289.906	347.32
	19.4	277.806	318.142
	19.45	300.746	321.634
	19.5	290.158	340.499
	19.55	322.426	361.286
	19.6	338.56	362.392
	19.65	309.569	278.645
	19.7	328.224	302.89
	19.75	317.384	352.428
	19.8	329.989	318.245
	19.85	364.526	320.852
	19.9	333.518	371.283
	19.95	328.224	393.508
	20	343.35	373.374
	20.05	314.107	401.17
	20.1	349.904	421.817
	20.15	321.922	371.135
	20.2	353.686	386.488
	20.25	351.165	409.252
	20.3	394.02	439.833
	20.35	371.332	406.527
	20.4	371.332	440.682
	20.45	341.081	390.256
	20.5	388.978	413.637
	20.55	379.903	454.857
	20.6	399.314	481.305
	20.65	351.669	448.811
	20.7	402.844	477.644
	20.75	401.835	485.541
	20.8	373.853	399.704
	20.85	363.013	445.972
	20.9	370.576	449.577
	20.95	391.247	470.444
	21	422.759	415.654
	21.05	414.944	473.089
	21.1	409.146	488.164
	21.15	482.505	506.413
	21.2	428.809	515.042
	21.25	492.084	480.787
	21.3	448.976	530.505
	21.35	467.883	549.213
	21.4	508.722	545.059
	21.45	481.748	588.552
	21.5	420.742	539.819
	21.55	464.606	517.654
	21.6	518.302	630.188
	21.65	524.352	552.478
	21.7	537.461	558.81
	21.75	517.041	689.422
	21.8	605.022	592.044
	21.85	534.436	663.973
	21.9	562.922	654.066
	21.95	578.3	641.12
	22	597.207	617.693
	22.05	641.071	665.423
	22.1	632.752	708.988
	22.15	650.146	691.423
	22.2	638.298	665.322
	22.25	619.391	728.58
	22.3	644.096	745.194
	22.35	740.899	717.647
	22.4	688.212	812.814
	22.45	733.337	772.594
	22.5	697.792	755.954
	22.55	758.798	848.058
	22.6	782.495	775.083
	22.65	739.387	823.186
	22.7	837.199	756.556
	22.75	877.029	857.911
	22.8	821.317	850.808
	22.85	836.442	860.259
	22.9	799.133	885.448
	22.95	901.734	977.45
	23	944.086	874.922
	23.05	946.355	948.16
	23.1	906.272	963.441
	23.15	1041.14	1010.74
	23.2	1025.01	1010.6
	23.25	969.799	1006.29
	23.3	1061.56	1056.35
	23.35	1127.61	1135.84
	23.4	1127.36	1074.8
	23.45	1203.74	1171.13
	23.5	1278.11	1190.47
	23.55	1282.65	1350.4
	23.6	1330.54	1697.75
	23.65	1838.76	1816.76
	23.7	3077.04	1586.5
	23.75	4403.05	1486.08
	23.8	4736.81	1333.14
	23.85	4575.98	1486.04
	23.9	3432.99	1594.55
	23.95	2555.97	1708.03
	24	2360.09	1661.67
	24.05	2001.87	1765.66
	24.1	1862.71	1668.63
	24.15	1847.84	1563.8
	24.2	1927.25	1652.21
	24.25	2119.09	1616.09
	24.3	2115.31	1820.61
	24.35	2130.43	1703.58
	24.4	2300.59	1707.73
	24.45	2393.62	1939.8
	24.5	2481.09	1867.34
	24.55	2635.63	1902.17
	24.6	2749.07	1979.56
	24.65	2671.42	1935.78
	24.7	2796.21	2022.28
	24.75	2946.2	2136.24
	24.8	3213.93	2083
	24.85	3310.22	2232.09
	24.9	3392.91	2285.87
	24.95	3635.93	2353.7
	25	3629.12	2295.29
	25.05	3865.33	2481.46
	25.1	4142.63	2581.36
	25.15	4552.03	2596.76
	25.2	4726.98	2796.61
	25.25	5268.73	2702.44
	25.3	5301.75	2936.33
	25.35	5658.21	3143.75
	25.4	6149.04	3095.22
	25.45	6496.92	3204.28
	25.5	7207.32	3247.6
	25.55	7534.28	3573.91
	25.6	7917.72	3700.3
	25.65	8743.82	3758.57
	25.7	9613.8	3804.42
	25.75	10077.6	3811.25
	25.8	11200	4199.49
	25.85	11842	4511.51
	25.9	12699.1	4737.98
	25.95	14131.8	5268.34
	26	15495.6	6100.81
	26.05	17164.5	7927.42
	26.1	20778.7	14468.4
	26.15	29906.7	88429.2
	26.2	63540.6	186914
	26.25	235569	161524
	26.3	764612	72808.2
	26.35	1201880	19348.3
	26.4	1361220	10785.3
	26.45	1108830	18606
	26.5	605045	51866.6
	26.55	280803	79590.3
	26.6	132327	95336.1
	26.65	89484.7	95430
	26.7	53853.5	71805.1
	26.75	29210.5	39189.5
	26.8	17469.2	17197.7
	26.85	13543.2	9937.19
	26.9	12056.1	7426.74
	26.95	10926.2	5769.59
	27	9727.24	5311.86
	27.05	9332.46	4591.96
	27.1	8532.57	3975.13
	27.15	8013.76	3745.29
	27.2	7613.69	3516.09
	27.25	7106.99	3277.26
	27.3	6695.82	3266.5
	27.35	6290.46	3186.57
	27.4	5862.16	2892.52
	27.45	5727.03	2742.75
	27.5	5229.66	2581.42
	27.55	5225.12	2662.09
	27.6	4958.4	2418.8
	27.65	4622.87	2553.82
	27.7	4318.34	2470.93
	27.75	4318.09	2300.46
	27.8	4072.8	2315.33
	27.85	3886.51	2142.65
	27.9	3714.83	1977.97
	27.95	3462.99	1957.55
	28	3520.47	2014.74
	28.05	3351.06	1894.94
	28.1	3220.73	1888.94
	28.15	3090.91	1897.94
	28.2	2942.67	1787.41
	28.25	2861	1751.67
	28.3	2734.7	1739.27
	28.35	2690.33	1596.9
	28.4	2646.21	1658.6
	28.45	2440.25	1558.01
	28.5	2503.78	1568.97
	28.55	2375.21	1479.02
	28.6	2270.34	1507.6
	28.65	2123.37	1411.89
	28.7	2042.45	1395.99
	28.75	2025.81	1388.07
	28.8	2032.62	1381.73
	28.85	1915.4	1285.45
	28.9	1831.7	1213.28
	28.95	1691.29	1195.96
	29	1827.92	1132.58
	29.05	1675.91	1243.07
	29.1	1636.33	1154.97
	29.15	1692.04	1255.47
	29.2	1601.54	1129.26
	29.25	1579.86	1077.42
	29.3	1414.24	1035.53
	29.35	1421.55	1016.57
	29.4	1382.98	1001.75
	29.45	1417.52	1061.04
	29.5	1460.12	953.864
	29.55	1374.16	947.497
	29.6	1290.71	939.292
	29.65	1242.06	997.673
	29.7	1159.88	920.215
	29.75	1242.56	921.423
	29.8	1262.23	849.426
	29.85	1144.75	875.046
	29.9	1130.38	915.86
	29.95	1074.17	781.838
	30	988.706	764.331
	30.05	1074.67	788.245
	30.1	1085.26	835.143
	30.15	1051.73	739.703
	30.2	1038.62	744.85
	30.25	923.162	702.875
	30.3	956.691	686.565
	30.35	955.934	715.333
	30.4	872.744	791.314
	30.45	946.103	684.553
	30.5	887.365	685.017
	30.55	868.71	701.526
	30.6	830.392	698.944
	30.65	824.09	622.687
	30.7	808.712	632.951
	30.75	811.737	729.061
	30.8	792.074	544.759
	30.85	871.231	648.429
	30.9	833.669	637.575
	30.95	754.764	668.429
	31	757.285	568.86
	31.05	764.848	596.026
	31.1	739.135	581.553
	31.15	738.883	632.217
	31.2	714.43	597.818
	31.25	740.647	551.701
	31.3	681.406	611.646
	31.35	667.541	596.033
	31.4	678.129	603.19
	31.45	643.592	570.16
	31.5	692.75	559.034
	31.55	647.373	518.708
	31.6	642.331	509.739
	31.65	573.762	509.352
	31.7	676.616	569.114
	31.75	635.777	526.272
	31.8	620.904	531.176
	31.85	574.266	498.952
	31.9	586.619	489.628
	31.95	557.376	513.309
	32	562.922	462.95
	32.05	523.092	510.612
	32.1	533.932	494.629
	32.15	582.585	435.463
	32.2	524.352	466.25
	32.25	551.578	377.757
	32.3	570.233	399.123
	32.35	562.166	388.969
	32.4	574.266	417.613
	32.45	495.109	390.381
	32.5	585.106	407.181
	32.55	565.947	441.921
	32.6	430.826	452.646
	32.65	539.478	411.924
	32.7	502.42	452.856
	32.75	453.766	403.807
	32.8	528.89	419.273
	32.85	507.21	385.256
	32.9	450.489	379.099
	32.95	454.018	388.81
	33	457.548	416.703
	33.05	493.345	357.052
	33.1	413.179	441.333
	33.15	484.017	381.838
	33.2	487.547	339.427
	33.25	424.776	338.415
	33.3	478.976	383.937
	33.35	423.011	371.329
	33.4	501.412	380.717
	33.45	442.17	391.315
	33.5	415.448	344.274
	33.55	451.497	310.045
	33.6	459.06	396.437
	33.65	355.702	420.272
	33.7	387.718	359.859
	33.75	429.061	317.936
	33.8	434.355	340.387
	33.85	430.07	385.791
	33.9	409.65	356.807
	33.95	374.861	325.779
	34	416.457	326.032
	34.05	402.087	293.561
	34.1	396.037	348.907
	34.15	427.801	340.183
	34.2	377.382	282.915
	34.25	467.379	355.492
	34.3	395.281	297.465
	34.35	374.861	343.762
	34.4	384.693	332.172
	34.45	316.376	343.048
	34.5	400.323	304.368
	34.55	375.365	273.89
	34.6	322.426	273.978
	34.65	374.357	344.023
	34.7	322.93	348.042
	34.75	346.627	316.267
	34.8	406.877	289.103
	34.85	385.953	312.554
	34.9	362.761	295.929
	34.95	373.349	307.5
	35	373.601	343.902
	35.05	361.752	349.052
	35.1	359.988	283.475
	35.15	335.031	326.097
	35.2	368.055	281.149
	35.25	355.954	322.692
	35.3	350.661	272.627
	35.35	354.19	294.011
	35.4	352.929	271.876
	35.45	355.45	256.457
	35.5	292.427	233.59
	35.55	290.663	285.709
	35.6	324.695	293.953
	35.65	307.805	246.785
	35.7	288.898	266.048
	35.75	336.039	297.1
	35.8	380.659	286.404
	35.85	365.282	255.339
	35.9	317.636	290.939
	35.95	301.25	297.514
	36	340.325	292.262
	36.05	310.83	276.397
	36.1	351.921	276.6
	36.15	310.326	244.543
	36.2	332.006	221.301
	36.25	264.193	236.202
	36.3	324.191	267.574
	36.35	332.258	273.009
	36.4	283.1	259.265
	36.45	302.511	256.352
	36.5	257.134	228.484
	36.55	291.419	294.41
	36.6	298.729	263.124
	36.65	266.462	289.712
	36.7	357.467	282.863
	36.75	251.588	232.851
	36.8	263.184	263.733
	36.85	332.006	247.644
	36.9	305.032	230.787
	36.95	279.822	302.834
	37	293.688	255.053
	37.05	323.435	229.095
	37.1	260.663	232.468
	37.15	296.461	264.566
	37.2	267.47	240.653
	37.25	311.082	229.45
	37.3	297.721	281.624
	37.35	290.663	296.231
	37.4	307.553	205.574
	37.45	305.284	214.268
	37.5	280.579	198.431
	37.55	355.45	248.2
	37.6	310.83	218.223
	37.65	306.544	228.503
	37.7	273.016	244.095
	37.75	299.99	289.298
	37.8	255.118	197.873
	37.85	243.017	164.221
	37.9	302.511	269.967
	37.95	294.696	198.786
	38	285.116	215.798
	38.05	243.017	203.713
	38.1	249.823	237.17
	38.15	243.269	274.58
	38.2	288.898	220.526
	38.25	252.345	191.009
	38.3	269.991	228.662
	38.35	279.57	225.663
	38.4	280.075	249.313
	38.45	303.771	210.987
	38.5	273.772	220.981
	38.55	290.41	240.49
	38.6	234.95	220.297
	38.65	252.092	198.267
	38.7	272.764	232.809
	38.75	253.353	173.633
	38.8	241.757	236.133
	38.85	257.638	220.053
	38.9	249.319	216.305
	38.95	265.453	231.772
	39	254.613	213.403
	39.05	251.084	234.705
	39.1	254.865	221.508
	39.15	294.444	204.42
	39.2	290.915	215.81
	39.25	249.319	177.23
	39.3	279.57	186.083
	39.35	254.613	235.401
	39.4	274.781	195.544
	39.45	231.421	228.229
	39.5	259.151	195.675
	39.55	250.328	183.373
	39.6	261.168	176.967
	39.65	253.101	205.135
	39.7	222.598	212.695
	39.75	264.697	199.121
	39.8	297.973	202.102
	39.85	247.807	227.671
	39.9	267.974	251.171
	39.95	272.26	232.496
	40	256.126	211.286
	40.05	300.998	229.939
	40.1	259.151	224.247
	40.15	240.748	199.605
	40.2	259.655	230.259
	40.25	228.648	200.834
	40.3	265.957	235.624
	40.35	235.454	188.58
	40.4	243.773	198.063
	40.45	234.194	199.145
	40.5	298.477	205.196
	40.55	233.942	195.861
	40.6	273.016	228.552
	40.65	198.649	217.182
	40.7	234.194	220.875
	40.75	230.16	192.86
	40.8	234.698	245.418
	40.85	275.285	216.637
	40.9	244.53	241.987
	40.95	219.32	217.776
	41	236.715	180.071
	41.05	244.53	160.666
	41.1	289.15	188.959
	41.15	256.63	159.742
	41.2	212.766	204.24
	41.25	212.514	229.976
	41.3	254.361	182.798
	41.35	260.411	205.87
	41.4	249.571	170.762
	41.45	256.126	212.513
	41.5	209.741	196.913
	41.55	213.774	205.033
	41.6	247.555	193.47
	41.65	221.589	208.275
	41.7	203.691	187.689
	41.75	215.287	216.954
	41.8	220.077	186.804
	41.85	275.789	168.168
	41.9	218.06	194.638
	41.95	279.318	178.558
	42	312.09	190.25
	42.05	282.343	193.396
	42.1	292.679	203.447
	42.15	252.849	163.842
	42.2	268.983	181.887
	42.25	224.11	153.306
	42.3	234.95	180.691
	42.35	238.732	191.619
	42.4	206.212	182.782
	42.45	178.733	215.244
	42.5	225.623	165.992
	42.55	167.137	212.447
	42.6	232.429	180.825
	42.65	183.271	182.999
	42.7	210.497	247.277
	42.75	247.807	188.115
	42.8	202.178	183.126
	42.85	268.478	187.614
	42.9	253.101	166.071
	42.95	280.327	177.762
	43	255.874	182.219
	43.05	256.378	214.907
	43.1	236.21	202.597
	43.15	250.832	189.071
	43.2	274.024	158.031
	43.25	205.455	158.072
	43.3	210.749	189.565
	43.35	227.892	233.682
	43.4	268.226	149.231
	43.45	234.698	200.327
	43.5	256.126	149.57
	43.55	197.136	211.775
	43.6	245.034	190.49
	43.65	243.521	133.561
	43.7	231.673	211.708
	43.75	265.201	215.421
	43.8	219.32	205.971
	43.85	257.134	142.874
	43.9	250.076	160.012
	43.95	262.68	178.571
	44	294.192	174.395
	44.05	262.176	165.749
	44.1	353.181	167.788
	44.15	461.329	191.736
	44.2	459.06	186.891
	44.25	471.665	209.611
	44.3	405.112	211.087
	44.35	362.257	183.225
	44.4	283.1	185.379
	44.45	267.974	181.366
	44.5	252.345	196.064
	44.55	235.958	172.091
	44.6	237.975	223.716
	44.65	262.932	199.421
	44.7	260.159	217.688
	44.75	200.161	237.304
	44.8	211.253	228.331
	44.85	194.111	223.776
	44.9	210.749	236.349
	44.95	208.228	244.837
	45	230.412	179.218
	45.05	202.934	230.197
	45.1	216.295	226.006
	45.15	216.043	191.99
	45.2	195.876	218.907
	45.25	184.784	167.215
	45.3	226.379	160.969
	45.35	216.799	174.192
	45.4	232.681	180.208
	45.45	225.623	187.452
	45.5	230.16	154.959
	45.55	212.01	189.434
	45.6	251.588	193.689
	45.65	217.808	164.683
	45.7	235.454	140.952
	45.75	274.781	170.638
	45.8	252.092	148.963
	45.85	258.143	144.43
	45.9	250.832	209.966
	45.95	269.739	194.207
	46	234.194	152.132
	46.05	244.278	186.921
	46.1	213.018	149.713
	46.15	267.47	162.237
	46.2	186.044	179.556
	46.25	231.673	187.996
	46.3	225.623	184.238
	46.35	196.632	186.404
	46.4	172.683	140.286
	46.45	193.103	164.642
	46.5	191.59	139.159
	46.55	195.119	202.992
	46.6	210.749	177.4
	46.65	201.17	165.845
	46.7	201.674	157.776
	46.75	218.816	163.511
	46.8	196.128	181.257
	46.85	231.925	180.206
	46.9	201.674	148.632
	46.95	211.506	151.082
	47	203.691	204.296
	47.05	227.135	147.663
	47.1	193.103	145.151
	47.15	222.093	185.325
	47.2	199.405	146.403
	47.25	188.313	179.165
	47.3	230.412	159.516
	47.35	238.227	173.317
	47.4	238.984	128.801
	47.45	179.238	185.56
	47.5	201.17	183.33
	47.55	181.002	173.473
	47.6	201.17	152.906
	47.65	179.238	211.767
	47.7	182.515	160.806
	47.75	204.951	117.251
	47.8	183.775	179.634
	47.85	162.347	180.646
	47.9	192.599	146.733
	47.95	169.658	168
	48	197.388	204.329
	48.05	198.145	163.101
	48.1	179.994	144.343
	48.15	189.321	191.564
	48.2	216.547	146.845
	48.25	187.305	131.748
	48.3	197.893	145.257
	48.35	183.523	183.072
	48.4	182.011	162.59
	48.45	186.548	137.284
	48.5	200.918	137.242
	48.55	190.33	192.013
	48.6	233.69	171.379
	48.65	213.774	152.051
	48.7	227.639	178.927
	48.75	189.069	160.402
	48.8	207.22	138.801
	48.85	172.431	148.642
	48.9	182.263	188.563
	48.95	164.616	172.214
	49	213.522	142.551
	49.05	207.472	147.209
	49.1	182.263	140.943
	49.15	152.516	131.105
	49.2	181.002	123.272
	49.25	193.859	169.082
	49.3	235.706	174.155
	49.35	188.061	142.624
	49.4	222.598	134.948
	49.45	165.12	158.866
	49.5	236.463	162.721
	49.55	218.312	176.147
	49.6	190.33	162.238
	49.65	213.27	128.128
	49.7	205.455	165.005
	49.75	199.153	128.42
	49.8	199.909	129.565
	49.85	183.775	143.63
	49.9	221.841	137.319
	49.95	170.919	138.783
	50	187.809	146.667
	50.05	192.094	135.145
	50.1	214.279	159.608
	50.15	196.38	98.7956
	50.2	233.942	149.782
	50.25	244.782	138.939
	50.3	192.851	142.492
	50.35	221.337	149.212
	50.4	219.825	160.367
	50.45	237.975	182.234
	50.5	209.489	162.66
	50.55	218.06	143.185
	50.6	206.968	130.552
	50.65	215.539	151.26
	50.7	196.884	135.333
	50.75	199.405	160.315
	50.8	194.363	152.375
	50.85	200.161	157.38
	50.9	203.186	136.95
	50.95	212.262	179.76
	51	209.993	186.127
	51.05	204.195	180.809
	51.1	208.48	196.101
	51.15	232.177	199.953
	51.2	192.851	134.582
	51.25	231.169	158.916
	51.3	198.649	150.052
	51.35	195.876	145.712
	51.4	210.245	139.495
	51.45	219.572	146.534
	51.5	207.724	138.142
	51.55	181.002	147.27
	51.6	179.238	159.262
	51.65	175.204	152.619
	51.7	199.405	179.808
	51.75	182.011	121.301
	51.8	194.111	136.229
	51.85	201.17	124.484
	51.9	201.17	148.717
	51.95	202.934	160.915
	52	202.178	103.059
	52.05	213.018	162.037
	52.1	203.691	152.16
	52.15	170.162	136.306
	52.2	187.557	169.669
	52.25	229.656	118.49
	52.3	201.674	135.705
	52.35	249.067	153.476
	52.4	233.942	165.315
	52.45	227.387	156.109
	52.5	206.968	110.644
	52.55	228.396	121.65
	52.6	246.546	125.996
	52.65	225.875	161.945
	52.7	271.756	147.599
	52.75	315.115	183.161
	52.8	323.435	113.881
	52.85	280.012	129.045
	52.9	312.09	140.219
	52.95	316.628	126.967
	53	237.975	89.0256
	53.05	240.748	130.66
	53.1	225.875	161.862
	53.15	224.362	173.138
	53.2	296.713	176.339
	53.25	217.052	151.725
	53.3	262.176	136.369
	53.35	253.857	126.931
	53.4	223.102	133.957
	53.45	247.303	138.966
	53.5	284.108	171.67
	53.55	269.739	165.965
	53.6	266.966	159.723
	53.65	262.68	133.98
	53.7	252.345	147.854
	53.75	354.946	125.879
	53.8	303.015	148.89
	53.85	326.712	152.864
	53.9	297.469	141.825
	53.95	355.45	125.961
	54	489.311	163.191
	54.05	604.013	142.112
	54.1	842.997	116.918
	54.15	1734.4	130.881
	54.2	4062.47	161.168
	54.25	9375.32	164.62
	54.3	10565.2	138.356
	54.35	4885.55	184.347
	54.4	5642.33	179.589
	54.45	4839.67	149.183
	54.5	1704.4	147.345
	54.55	748.714	149.454
	54.6	656.953	155.897
	54.65	830.644	177.471
	54.7	839.972	195.462
	54.75	798.376	205.256
	54.8	892.407	198.74
	54.85	792.831	218.447
	54.9	567.46	225.407
	54.95	529.142	211.921
	55	415.7	170.177
	55.05	329.485	226.58
	55.1	274.024	179.405
	55.15	303.015	198.468
	55.2	261.168	154.656
	55.25	258.395	161.025
	55.3	244.278	145.295
	55.35	201.422	145.72
	55.4	206.968	143.883
	55.45	280.075	141.508
	55.5	208.732	132.013
	55.55	182.011	161.539
	55.6	190.33	143.46
	55.65	180.75	164.712
	55.7	210.245	129.452
	55.75	223.858	129.016
	55.8	178.481	135.866
	55.85	190.33	140.478
	55.9	214.783	136.989
	55.95	218.06	140.615
	56	193.103	161.232
	56.05	213.018	122.526
	56.1	204.951	132.445
	56.15	198.649	155.294
	56.2	189.573	125.274
	56.25	176.969	129.252
	56.3	186.044	134.534
	56.35	203.943	151.616
	56.4	199.153	148.207
	56.45	182.011	119.998
	56.5	164.364	105.21
	56.55	189.826	168.673
	56.6	188.313	151.719
	56.65	176.213	120.578
	56.7	177.221	144
	56.75	189.069	133.673
	56.8	194.111	130.915
	56.85	144.449	121.228
	56.9	142.432	160.121
	56.95	150.499	107.51
	57	183.775	94.4534
	57.05	168.146	121.398
	57.1	162.789	145.897
	57.15	176.213	158.425
	57.2	128.819	145.41
	57.25	187.305	125.314
	57.3	156.045	120.724
	57.35	206.716	143.151
	57.4	162.095	144.753
	57.45	138.399	146.274
	57.5	159.322	115.458
	57.55	172.935	155.493
	57.6	178.229	144.629
	57.65	177.977	152.091
	57.7	147.978	157.681
	57.75	134.365	125.734
	57.8	154.785	149.698
	57.85	164.868	159.312
	57.9	137.39	113.158
	57.95	142.936	93.0114
	58	171.675	137.69
	58.05	161.339	83.0994
	58.1	139.659	123.78
	58.15	158.314	145.235
	58.2	167.641	133.488
	58.25	163.608	147.022
	58.3	141.172	132.118
	58.35	172.431	142.489
	58.4	154.533	117.555
	58.45	165.12	132.108
	58.5	130.836	140.086
	58.55	171.423	109.71
	58.6	138.147	134.412
	58.65	158.062	145.491
	58.7	196.38	141.45
	58.75	145.457	116.948
	58.8	163.356	155.339
	58.85	136.13	118.618
	58.9	131.844	153.982
	58.95	174.448	147.597
	59	134.617	162.083
	59.05	148.23	148.24
	59.1	161.843	129.476
	59.15	173.944	157.217
	59.2	162.852	125.221
	59.25	147.474	112.589
	59.3	153.776	152.619
	59.35	180.246	132.022
	59.4	167.137	156.083
	59.45	165.12	118.495
	59.5	190.078	121.314
	59.55	186.044	135.31
	59.6	159.827	166.61
	59.65	197.64	153.752
	59.7	157.81	149.699
	59.75	141.172	141.548
	59.8	160.331	160.735
	59.85	172.683	141.353
	59.9	143.693	151.987
	59.95	162.852	172.13
	60	181.759	168.445
	60.05	156.802	168.049
	60.1	144.197	148.472
	60.15	123.273	203.876
	60.2	163.86	184.327
	60.25	179.238	134.383
	60.3	168.398	136.382
	60.35	149.491	167.679
	60.4	155.037	149.763
	60.45	134.113	158.102
	60.5	149.491	118.54
	60.55	166.885	133.572
	60.6	158.314	128.834
	60.65	143.189	133.486
	60.7	163.608	138.479
	60.75	124.534	126.244
	60.8	159.575	123.021
	60.85	176.465	127.572
	60.9	149.995	164.627
	60.95	144.701	123.815
	61	121.256	128.982
	61.05	126.298	139.325
	61.1	128.819	140.428
	61.15	158.062	127.387
	61.2	113.189	152.195
	61.25	132.096	119.155
	61.3	132.349	134.772
	61.35	146.718	139.057
	61.4	152.012	108.389
	61.45	172.431	111.013
	61.5	130.836	134.924
	61.55	123.273	150.154
	61.6	163.86	149.14
	61.65	130.584	131.118
	61.7	157.054	149.292
	61.75	125.794	148.56
	61.8	141.676	144.602
	61.85	151.76	151.922
	61.9	140.416	133.244
	61.95	155.289	166.333
	62	135.374	145.864
	62.05	128.567	100.168
	62.1	131.844	139.683
	62.15	141.676	107.596
	62.2	129.828	106.796
	62.25	144.701	134.448
	62.3	110.921	128.517
	62.35	125.794	153.847
	62.4	127.055	111.004
	62.45	131.34	135.093
	62.5	137.138	139.51
	62.55	135.374	102.537
	62.6	115.963	129.171
	62.65	121.508	117.477
	62.7	125.29	126.733
	62.75	151.255	107.793
	62.8	164.112	129.578
	62.85	148.734	109.754
	62.9	139.659	134.252
	62.95	146.97	154.556
	63	141.172	129.113
	63.05	128.063	137.848
	63.1	135.121	128.905
	63.15	169.406	129.096
	63.2	143.693	136.387
	63.25	141.424	135.534
	63.3	128.819	133.016
	63.35	150.247	134.028
	63.4	162.852	131.931
	63.45	137.39	141.361
	63.5	171.927	126.508
	63.55	144.701	147.203
	63.6	146.718	131.065
	63.65	142.684	154.871
	63.7	124.281	113.275
	63.75	125.29	150.286
	63.8	135.374	136.809
	63.85	132.853	135.286
	63.9	138.147	134.435
	63.95	130.332	145.988
	64	159.827	140.266
	64.05	128.315	121.378
	64.1	128.315	129.891
	64.15	171.171	172.968
	64.2	143.189	117.973
	64.25	146.718	133.564
	64.3	124.281	118.166
	64.35	128.567	154.412
	64.4	151.003	95.8652
	64.45	134.113	139.275
	64.5	113.946	128.842
	64.55	112.181	112.601
	64.6	111.929	122.954
	64.65	134.113	152.855
	64.7	170.919	112.216
	64.75	127.559	129.649
	64.8	130.08	120.615
	64.85	147.978	127.141
	64.9	141.172	131.705
	64.95	144.197	124.273
	65	132.096	111.024
	65.05	157.81	143.848
	65.1	121.761	136.199
	65.15	164.364	117.226
	65.2	117.223	129.032
	65.25	134.113	140.449
	65.3	107.643	108.193
	65.35	105.123	93.948
	65.4	140.92	133.26
	65.45	136.886	108.196
	65.5	120.5	104.991
	65.55	127.559	135.787
	65.6	135.626	128.371
	65.65	107.139	121.49
	65.7	111.173	109.685
	65.75	122.769	129.144
	65.8	133.357	124.683
	65.85	121.256	154.302
	65.9	112.937	127.982
	65.95	130.836	131.241
	66	141.928	112.303
	66.05	137.642	116.562
	66.1	150.751	113.764
	66.15	106.635	149.376
	66.2	123.525	127.808
	66.25	141.676	130.836
	66.3	116.971	164.629
	66.35	160.583	116.712
	66.4	121.004	106.533
	66.45	154.785	130.793
	66.5	104.618	116.281
	66.55	118.988	107.31
	66.6	98.316	119.045
	66.65	101.593	122.545
	66.7	117.223	107.205
	66.75	142.936	126.927
	66.8	92.77	155.224
	66.85	140.667	119.723
	66.9	126.802	147.631
	66.95	162.6	128.523
	67	146.466	127.917
	67.05	107.643	130.173
	67.1	135.121	98.6658
	67.15	136.634	131.345
	67.2	110.668	128.816
	67.25	122.769	106.319
	67.3	131.088	113.102
	67.35	130.08	124.336
	67.4	136.634	104.917
	67.45	136.886	135.226
	67.5	132.853	129.626
	67.55	144.449	125.681
	67.6	135.626	139.462
	67.65	138.903	112.813
	67.7	123.525	109.066
	67.75	133.861	132.092
	67.8	113.442	154.466
	67.85	139.407	118.761
	67.9	118.988	114.774
	67.95	137.894	110.184
	68	161.591	111.919
	68.05	143.693	136.882
	68.1	135.374	136.412
	68.15	152.012	81.1832
	68.2	118.988	115.509
	68.25	123.777	126.481
	68.3	132.096	102.152
	68.35	131.34	125.842
	68.4	128.063	102.232
	68.45	132.601	93.5511
	68.5	103.358	129.991
	68.55	149.491	114.556
	68.6	124.786	118.472
	68.65	136.634	121.019
	68.7	153.524	155.877
	68.75	120.5	145.285
	68.8	128.063	143.486
	68.85	135.626	118.181
	68.9	123.021	80.6719
	68.95	160.331	94.9056
	69	130.584	125.765
	69.05	145.962	85.1782
	69.1	130.836	101.17
	69.15	128.063	110.634
	69.2	105.879	102.152
	69.25	134.617	134.303
	69.3	145.457	82.0327
	69.35	148.734	107.046
	69.4	117.727	111.055
	69.45	117.475	106.295
	69.5	129.071	124.03
	69.55	120.248	143.539
	69.6	120.5	126.678
	69.65	145.962	111.084
	69.7	137.642	90.6389
	69.75	111.677	117.571
	69.8	165.625	102.293
	69.85	137.39	120.163
	69.9	116.467	116.513
	69.95	130.08	118.471
	70	133.357	121.565
	70.05	133.861	106.693
	70.1	124.534	107.397
	70.15	140.416	113.314
	70.2	139.659	112.047
	70.25	106.635	123.538
	70.3	106.131	143.048
	70.35	122.013	136.738
	70.4	132.096	95.7417
	70.45	133.357	100.278
	70.5	119.996	95.8449
	70.55	154.28	117.511
	70.6	125.542	112.367
	70.65	144.449	154.646
	70.7	133.357	103.266
	70.75	124.786	127.589
	70.8	118.483	125.673
	70.85	140.416	115.827
	70.9	143.945	146.2
	70.95	148.734	131.88
	71	130.836	140.237
	71.05	92.5179	106.093
	71.1	141.676	110.972
	71.15	129.576	144.345
	71.2	140.92	115.666
	71.25	122.013	136.169
	71.3	118.231	126.658
	71.35	134.617	125.429
	71.4	123.273	132.222
	71.45	136.886	162.346
	71.5	124.786	130.596
	71.55	163.608	191.789
	71.6	125.29	150.501
	71.65	111.425	143.697
	71.7	149.743	137.206
	71.75	141.676	110.668
	71.8	141.928	121.231
	71.85	154.785	121.101
	71.9	131.844	115.465
	71.95	136.886	137.683
	72	110.668	138.752
	72.05	119.24	142.691
	72.1	148.23	132.661
	72.15	98.0639	117.73
	72.2	134.617	126.677
	72.25	129.576	107.368
	72.3	138.399	122.642
	72.35	154.28	135.82
	72.4	123.777	122.347
	72.45	126.046	111.284
	72.5	129.576	167.595
	72.55	110.921	103.059
	72.6	111.173	132.894
	72.65	128.819	120.394
	72.7	138.651	127.406
	72.75	112.181	94.0389
	72.8	140.92	126.889
	72.85	149.743	97.9657
	72.9	152.264	122.046
	72.95	130.584	126.409
	73	120.248	106.498
	73.05	116.971	110.607
	73.1	159.322	76.5721
	73.15	111.929	125.465
	73.2	166.885	99.153
	73.25	111.425	125.583
	73.3	102.35	131.96
	73.35	131.34	101.889
	73.4	113.189	104.005
	73.45	139.155	123.482
	73.5	150.247	97.0232
	73.55	124.786	119.514
	73.6	98.316	126.353
	73.65	119.492	127.237
	73.7	140.92	136.319
	73.75	145.962	108.893
	73.8	125.29	151.084
	73.85	133.357	99.4618
	73.9	108.4	100.314
	73.95	135.374	104.319
	74	129.071	125.475
	74.05	105.123	117.677
	74.1	140.163	126.808
	74.15	99.0723	142.702
	74.2	126.046	131.604
	74.25	162.6	125.825
	74.3	139.155	109.404
	74.35	129.828	118.47
	74.4	124.786	121.863
	74.45	122.013	105.115
	74.5	136.13	143.595
	74.55	110.416	107.708
	74.6	133.609	128.283
	74.65	125.29	155.413
	74.7	133.105	95.1909
	74.75	138.903	111.825
	74.8	152.012	133.239
	74.85	99.5765	140.667
	74.9	133.609	127.953
	74.95	127.559	105.615
	75	137.39	132.414
	75.05	134.113	152.902
	75.1	121.508	148.215
	75.15	135.626	115.945
	75.2	156.045	119.699
	75.25	163.86	145.197
	75.3	135.626	136.244
	75.35	165.12	136.931
	75.4	157.306	160.246
	75.45	128.063	127.673
	75.5	126.55	141.602
	75.55	148.23	134.107
	75.6	145.709	139.13
	75.65	118.231	116.919
	75.7	114.954	124.287
	75.75	122.517	135.114
	75.8	119.492	138.342
	75.85	126.298	126.653
	75.9	113.694	111.761
	75.95	122.517	113.899
	76	129.323	117.772
	76.05	124.534	127.84
	76.1	131.088	129.05
	76.15	152.768	120.805
	76.2	108.652	121.469
	76.25	138.147	118.217
	76.3	119.744	115.115
	76.35	135.626	95.7827
	76.4	127.307	125.617
	76.45	149.239	138.502
	76.5	125.794	96.5119
	76.55	138.903	116.499
	76.6	139.407	97.2484
	76.65	130.836	130.837
	76.7	131.844	136.123
	76.75	131.844	103.405
	76.8	141.928	118.181
	76.85	153.776	134.039
	76.9	144.197	92.1647
	76.95	126.55	146.652
	77	118.736	112.067
	77.05	154.785	90.8323
	77.1	162.6	109.615
	77.15	139.659	125.393
	77.2	135.374	123.307
	77.25	151.76	127.95
	77.3	143.945	148.83
	77.35	151.255	109.456
	77.4	137.642	137.638
	77.45	142.936	117.865
	77.5	145.205	126.688
	77.55	138.903	155.244
	77.6	124.534	133.91
	77.65	104.114	103.682
	77.7	123.525	135.344
	77.75	146.718	130.228
	77.8	135.374	127.564
	77.85	117.475	142.07
	77.9	159.07	118.867
	77.95	137.894	129.495
	78	135.374	169.98
	78.05	142.18	121.039
	78.1	118.736	137.189
	78.15	137.642	129.34
	78.2	150.751	115.543
	78.25	127.307	131.572
	78.3	149.491	126.226
	78.35	137.138	145.435
	78.4	150.499	116.024
	78.45	135.121	120.388
	78.5	133.609	153.288
	78.55	124.786	134.524
	78.6	155.289	134.376
	78.65	133.861	140.728
	78.7	114.702	114.769
	78.75	125.542	118.455
	78.8	124.029	134.878
	78.85	147.222	118.401
	78.9	132.349	118.453
	78.95	149.995	149.152
	79	138.651	134.494
	79.05	127.055	127.291
	79.1	144.701	120.545
	79.15	142.432	150.347
	79.2	154.785	152.064
	79.25	135.626	122.858
	79.3	148.734	128.043
	79.35	139.407	143.289
	79.4	132.349	130.955
	79.45	146.466	131.908
	79.5	158.314	114.34
	79.55	121.508	101.658
	79.6	150.247	113.712
	79.65	131.088	108.233
	79.7	148.987	151.596
	79.75	136.13	101.352
	79.8	137.894	126.197
	79.85	134.617	149.023
	79.9	148.482	117.487
	79.95	157.306	99.4314
	80	152.768	110.02
	80.05	143.693	152.835
	80.1	153.776	119.76
	80.15	148.23	132.284
	80.2	152.012	114.239
	80.25	187.305	118.023
	80.3	151.255	125.625
	80.35	147.222	120.982
	80.4	145.709	119.686
	80.45	149.995	112.244
	80.5	145.205	117.363
	80.55	170.667	86.2753
	80.6	152.012	135.282
	80.65	175.708	102.074
	80.7	159.575	142.477
	80.75	159.322	116.948
	80.8	138.903	106.044
	80.85	166.129	106.354
	80.9	139.407	117.29
	80.95	148.987	107.388
	81	176.213	126.374
	81.05	171.927	110.336
	81.1	141.928	137.167
	81.15	146.718	88.3299
	81.2	158.818	134.676
	81.25	173.692	115.864
	81.3	200.918	91.6674
	81.35	201.926	94.9077
	81.4	187.305	97.0798
	81.45	171.171	100.045
	81.5	179.994	93.8578
	81.55	180.75	89.0854
	81.6	214.531	82.0327
	81.65	215.791	100.362
	81.7	202.43	97.4037
	81.75	200.413	116.124
	81.8	177.473	114.731
	81.85	192.851	69.503
	81.9	197.64	127.163
	81.95	181.002	136.306
	82	185.54	107.013
	82.05	240.496	122.202
	82.1	154.533	113.508
	82.15	191.338	92.2287
	82.2	213.774	135.418
	82.25	192.599	118.378
	82.3	194.111	119.008
	82.35	213.018	95.8173
	82.4	175.96	96.643
	82.45	160.583	102.299
	82.5	150.751	112.179
	82.55	185.54	113.718
	82.6	180.246	120.651
	82.65	220.833	145.977
	82.7	198.901	121.374
	82.75	178.481	138.997
	82.8	192.346	120.336
	82.85	171.927	114.544
	82.9	187.809	94.8492
	82.95	175.204	104.135
	83	214.026	110.434
	83.05	194.615	101.755
	83.1	187.557	95.8278
	83.15	164.616	107.607
	83.2	202.178	112.96
	83.25	163.797	109.091
	83.3	206.968	103.215
	83.35	176.717	127.579
	83.4	194.867	116.333
	83.45	205.707	126.998
	83.5	188.817	104.332
	83.55	198.397	117.412
	83.6	218.564	127.126
	83.65	187.557	112.042
	83.7	179.994	134.85
	83.75	174.952	135.275
	83.8	147.222	149.541
	83.85	165.877	145.111
	83.9	186.548	136.539
	83.95	175.456	147.208
	84	188.313	106.159
	84.05	193.103	109.133
	84.1	161.843	119.144
	84.15	194.867	123.144
	84.2	207.724	145.395
	84.25	194.363	100.957
	84.3	176.717	121.037
	84.35	198.397	95.9838
	84.4	172.935	81.2721
	84.45	178.481	108.928
	84.5	195.119	91.0263
	84.55	192.346	141.67
	84.6	189.321	108.243
	84.65	223.354	98.3381
	84.7	201.674	112.371
	84.75	170.162	115.093
	84.8	194.111	101.016
	84.85	211.001	105.769
	84.9	227.387	128.303
	84.95	253.857	91.1316
	85	300.746	100.934
	85.05	320.661	112.927
	85.1	326.46	109.717
	85.15	334.274	98.1741
	85.2	329.989	138.992
	85.25	282.596	122.243
	85.3	285.116	108.173
	85.35	321.418	110.088
	85.4	268.478	121.9
	85.45	267.974	132.383
	85.5	254.109	129.657
	85.55	226.883	150.787
	85.6	194.111	122.289
	85.65	174.196	190.014
	85.7	186.296	117.74
	85.75	191.59	121.321
	85.8	167.893	99.0673
	85.85	162.347	129.927
	85.9	201.674	102.785
	85.95	169.658	105.073
	86	178.229	130.07
	86.05	143.693	99.6034
	86.1	140.163	122.85
	86.15	174.448	96.0415
	86.2	155.793	100.21
	86.25	156.549	78.8194
	86.3	158.062	85.0316
	86.35	155.541	95.0794
	86.4	166.885	117.895
	86.45	151.507	113.589
	86.5	143.189	95.9208
	86.55	178.229	106.225
	86.6	150.499	99.9626
	86.65	177.725	110.001
	86.7	145.962	113.297
	86.75	137.642	103.05
	86.8	141.424	92.2749
	86.85	135.626	110.341
	86.9	165.373	104.869
	86.95	141.928	105.831
	87	140.163	112.015
	87.05	152.264	122.781
	87.1	148.734	81.9572
	87.15	136.634	120.05
	87.2	132.096	111.643
	87.25	166.381	88.1953
	87.3	127.307	99.0593
	87.35	155.037	112.472
	87.4	120.752	106.046
	87.45	152.264	103.285
	87.5	135.878	98.4938
	87.55	162.852	102.933
	87.6	147.726	114.604
	87.65	102.854	94.6062
	87.7	145.457	106.198
	87.75	114.954	85.0145
	87.8	129.323	92.6718
	87.85	137.642	97.1998
	87.9	111.425	92.3403
	87.95	124.786	76.4318
	88	163.608	111.165
	88.05	138.903	112.214
	88.1	148.482	89.7589
	88.15	108.904	105.329
	88.2	148.23	123.653
	88.25	123.273	119.227
	88.3	125.542	100.24
	88.35	129.576	92.7963
	88.4	147.726	111.831
	88.45	152.012	132.149
	88.5	132.853	99.1355
	88.55	120.5	74.1943
	88.6	164.616	120.294
	88.65	152.516	98.2941
	88.7	121.256	96.2296
	88.75	136.382	88.0792
	88.8	133.861	108.989
	88.85	121.004	92.3931
	88.9	129.828	120.174
	88.95	115.963	105.793
	89	108.4	96.4125
	89.05	137.138	92.0024
	89.1	115.206	131.968
	89.15	115.963	91.4838
	89.2	117.223	85.9368
	89.25	110.668	100.279
	89.3	102.854	109.54
	89.35	125.794	90.3087
	89.4	126.298	56.9502
	89.45	118.483	106.685
	89.5	128.819	108.968
	89.55	147.222	102.153
	89.6	134.869	119.125
	89.65	110.921	94.3274
	89.7	109.912	99.7395
	89.75	133.105	103.293
	89.8	134.869	84.1108
	89.85	140.163	83.6201
	89.9	135.626	115.412
	89.95	139.407	102.174
	90	138.399	117.008

## Sheet: Supplementary Fig. 2b
	2Ѳ	Intensity
	degree	a.u
	3	60.5022
	3.12	60.0295
	3.24	53.6484
	3.36	44.3525
	3.48	41.2013
	3.6	46.8734
	3.72	47.8188
	3.84	50.1821
	3.96	51.3638
	4.08	48.3702
	4.2	42.8557
	4.32	55.3028
	4.44	36.9473
	4.56	32.2993
	4.68	42.0679
	4.8	38.6804
	4.92	28.5179
	5.04	32.8508
	5.16	42.9345
	5.28	32.6932
	5.4	35.6868
	5.52	33.7174
	5.64	31.1177
	5.76	30.8813
	5.88	29.0694
	6	25.3668
	6.12	24.5002
	6.24	24.9729
	6.36	27.415
	6.48	30.9601
	6.6	19.3796
	6.72	40.4136
	6.84	20.4037
	6.96	27.0211
	7.08	24.6578
	7.2	23.2398
	7.32	27.4938
	7.44	18.8282
	7.56	16.9375
	7.68	24.8941
	7.8	25.4456
	7.92	23.87
	8.04	20.4037
	8.16	31.1177
	8.28	14.5741
	8.4	33.9537
	8.52	21.4278
	8.64	19.1433
	8.76	20.0886
	8.88	21.743
	9	14.5741
	9.12	19.5372
	9.24	30.1723
	9.36	24.6578
	9.48	18.9857
	9.6	18.9857
	9.72	21.2703
	9.84	24.6578
	9.96	16.4648
	10.08	14.5741
	10.2	18.1979
	10.32	16.9375
	10.44	16.4648
	10.56	13.9439
	10.68	20.5613
	10.8	25.6819
	10.92	15.9921
	11.04	14.8892
	11.16	14.4165
	11.28	17.095
	11.4	19.3008
	11.52	15.1255
	11.64	10.0049
	11.76	10.0049
	11.88	15.2043
	12	15.1255
	12.12	12.2895
	12.24	14.6529
	12.36	16.3072
	12.48	19.4584
	12.6	18.2767
	12.72	14.4165
	12.84	16.3072
	12.96	8.82323
	13.08	14.7317
	13.2	13.3136
	13.32	6.85376
	13.44	15.2043
	13.56	10.0049
	13.68	10.0049
	13.8	9.6898
	13.92	9.29591
	14.04	10.0049
	14.16	12.9985
	14.28	13.1561
	14.4	14.3377
	14.52	16.2284
	14.64	14.968
	14.76	16.386
	14.88	13.3924
	15	10.4776
	15.12	12.0532
	15.24	14.4953
	15.36	14.5741
	15.48	13.2348
	15.6	16.386
	15.72	14.6529
	15.84	14.4953
	15.96	10.0049
	16.08	6.30231
	16.2	16.5436
	16.32	6.30231
	16.44	10.32
	16.56	10.4776
	16.68	14.4165
	16.8	12.9197
	16.92	12.5258
	17.04	8.27178
	17.16	11.1866
	17.28	9.53224
	17.4	13.7863
	17.52	6.93254
	17.64	12.0532
	17.76	13.9439
	17.88	8.82323
	18	10.0049
	18.12	11.8956
	18.24	15.1255
	18.36	12.6046
	18.48	8.193
	18.6	7.01132
	18.72	6.45987
	18.84	10.7927
	18.96	7.64155
	19.08	11.9744
	19.2	10.5564
	19.32	13.7863
	19.44	11.3442
	19.56	10.1625
	19.68	5.12063
	19.8	11.9744
	19.92	14.8892
	20.04	5.1994
	20.16	9.05957
	20.28	12.0532
	20.4	15.8346
	20.52	11.029
	20.64	12.5258
	20.76	12.0532
	20.88	9.45346
	21	9.37468
	21.12	10.4776
	21.24	7.56277
	21.36	10.7927
	21.48	9.45346
	21.6	12.3683
	21.72	10.32
	21.84	13.9439
	21.96	12.6046
	22.08	10.7927
	22.2	14.0226
	22.32	10.7139
	22.44	18.2767
	22.56	17.4889
	22.68	13.3136
	22.8	12.4471
	22.92	13.8651
	23.04	16.1497
	23.16	18.9857
	23.28	11.9744
	23.4	12.2895
	23.52	13.8651
	23.64	11.3442
	23.76	16.2284
	23.88	13.8651
	24	21.5066
	24.12	17.6465
	24.24	21.5066
	24.36	15.9133
	24.48	19.931
	24.6	16.8587
	24.72	23.0822
	24.84	15.677
	24.96	22.6095
	25.08	20.7976
	25.2	22.0581
	25.32	27.0999
	25.44	37.0261
	25.56	32.9296
	25.68	33.4022
	25.8	40.8075
	25.92	46.9522
	26.04	57.5086
	26.16	78.0699
	26.28	113.835
	26.4	128.173
	26.52	161.103
	26.64	156.061
	26.76	152.358
	26.88	122.895
	27	103.831
	27.12	67.5923
	27.24	52.1516
	27.36	32.4569
	27.48	30.9601
	27.6	27.8089
	27.72	24.6578
	27.84	27.2575
	27.96	14.4953
	28.08	13.3136
	28.2	19.5372
	28.32	17.7252
	28.44	11.4229
	28.56	9.29591
	28.68	14.7317
	28.8	11.9744
	28.92	19.7735
	29.04	6.14475
	29.16	12.7622
	29.28	12.0532
	29.4	8.11422
	29.52	15.1255
	29.64	12.4471
	29.76	7.0901
	29.88	14.3377
	30	15.0468
	30.12	11.1866
	30.24	6.38109
	30.36	7.01132
	30.48	8.66568
	30.6	11.8168
	30.72	4.4904
	30.84	9.29591
	30.96	7.87789
	31.08	12.5258
	31.2	4.4904
	31.32	10.0837
	31.44	8.74445
	31.56	10.0837
	31.68	9.45346
	31.8	10.0049
	31.92	8.74445
	32.04	11.738
	32.16	6.14475
	32.28	7.56277
	32.4	4.4904
	32.52	9.53224
	32.64	8.98079
	32.76	6.85376
	32.88	6.77498
	33	3.86016
	33.12	10.0049
	33.24	11.1078
	33.36	6.93254
	33.48	2.52092
	33.6	5.67208
	33.72	3.62383
	33.84	6.93254
	33.96	8.90201
	34.08	4.96307
	34.2	8.27178
	34.32	3.22993
	34.44	6.93254
	34.56	5.67208
	34.68	4.41162
	34.8	4.96307
	34.92	8.27178
	35.04	4.33284
	35.16	10.6351
	35.28	6.30231
	35.4	3.86016
	35.52	8.27178
	35.64	3.15116
	35.76	2.5997
	35.88	4.4904
	36	0.63023
	36.12	5.12063
	36.24	6.30231
	36.36	4.96307
	36.48	3.93894
	36.6	4.56917
	36.72	10.2216
	36.84	5.12063
	36.96	2.5997
	37.08	4.96307
	37.2	5.04185
	37.32	5.82964
	37.44	4.41162
	37.56	7.72033
	37.68	5.75086
	37.8	8.11422
	37.92	6.93254
	38.04	4.4904
	38.16	3.22993
	38.28	6.85376
	38.4	1.89069
	38.52	6.93254
	38.64	3.78139
	38.76	3.07238
	38.88	6.38109
	39	3.15116
	39.12	4.41162
	39.24	5.04185
	39.36	5.75086
	39.48	4.4904
	39.6	4.4904
	39.72	1.96947
	39.84	1.89069
	39.96	5.67208
	40.08	5.04185
	40.2	5.51452
	40.32	4.96307
	40.44	8.03544
	40.56	5.67208
	40.68	7.48399
	40.8	2.52092
	40.92	3.86016
	41.04	3.22993
	41.16	3.78139
	41.28	5.51452
	41.4	6.77498
	41.52	8.03544
	41.64	5.04185
	41.76	8.27178
	41.88	0
	42	3.78139
	42.12	5.51452
	42.24	3.86016
	42.36	1.89069
	42.48	4.4904
	42.6	5.04185
	42.72	1.89069
	42.84	5.75086
	42.96	6.22353
	43.08	5.04185
	43.2	4.0965
	43.32	5.1994
	43.44	5.67208
	43.56	8.193
	43.68	5.12063
	43.8	2.52092
	43.92	4.41162
	44.04	8.90201
	44.16	6.45987
	44.28	4.96307
	44.4	7.48399
	44.52	7.72033
	44.64	5.67208
	44.76	7.56277
	44.88	10.9503
	45	1.89069
	45.12	5.04185
	45.24	6.53865
	45.36	8.11422
	45.48	3.22993
	45.6	9.45346
	45.72	6.93254
	45.84	3.62383
	45.96	5.04185
	46.08	3.15116
	46.2	3.22993
	46.32	5.67208
	46.44	3.07238
	46.56	4.4904
	46.68	4.4904
	46.8	4.41162
	46.92	3.86016
	47.04	4.96307
	47.16	3.78139
	47.28	3.15116
	47.4	4.41162
	47.52	3.22993
	47.64	3.15116
	47.76	5.67208
	47.88	6.85376
	48	3.78139
	48.12	1.33924
	48.24	6.22353
	48.36	2.5997
	48.48	3.86016
	48.6	6.38109
	48.72	1.89069
	48.84	4.41162
	48.96	3.15116
	49.08	5.04185
	49.2	3.86016
	49.32	3.15116
	49.44	2.52092
	49.56	6.93254
	49.68	4.96307
	49.8	3.22993
	49.92	6.93254
	50.04	3.15116
	50.16	3.86016
	50.28	5.5933
	50.4	3.70261
	50.52	5.04185
	50.64	6.30231
	50.76	3.15116
	50.88	3.78139
	51	3.93894
	51.12	3.22993
	51.24	1.26046
	51.36	2.52092
	51.48	5.12063
	51.6	6.93254
	51.72	3.15116
	51.84	5.04185
	51.96	4.33284
	52.08	3.15116
	52.2	4.33284
	52.32	4.96307
	52.44	3.78139
	52.56	4.4904
	52.68	5.04185
	52.8	2.36337
	52.92	1.89069
	53.04	3.70261
	53.16	5.04185
	53.28	4.41162
	53.4	4.41162
	53.52	2.52092
	53.64	4.33284
	53.76	3.70261
	53.88	1.96947
	54	5.5933
	54.12	6.93254
	54.24	3.15116
	54.36	7.0901
	54.48	10.8715
	54.6	8.27178
	54.72	8.98079
	54.84	7.64155
	54.96	9.29591
	55.08	11.2654
	55.2	8.193
	55.32	5.67208
	55.44	11.2654
	55.56	5.04185
	55.68	2.5997
	55.8	3.78139
	55.92	5.1994
	56.04	9.29591
	56.16	2.52092
	56.28	3.07238
	56.4	2.52092
	56.52	4.41162
	56.64	4.96307
	56.76	2.52092
	56.88	3.15116
	57	5.04185
	57.12	1.41802
	57.24	1.96947
	57.36	5.67208
	57.48	3.15116
	57.6	6.22353
	57.72	4.4904
	57.84	4.41162
	57.96	3.78139
	58.08	2.44215
	58.2	1.96947
	58.32	2.52092
	58.44	3.30871
	58.56	1.26046
	58.68	5.04185
	58.8	1.96947
	58.92	3.30871
	59.04	3.78139
	59.16	3.78139
	59.28	5.5933
	59.4	1.96947
	59.52	5.75086
	59.64	3.78139
	59.76	6.14475
	59.88	0.63023
	60	6.45987
	60.12	4.41162
	60.24	3.86016
	60.36	3.15116
	60.48	3.15116
	60.6	6.30231
	60.72	1.73314
	60.84	3.15116
	60.96	2.44215
	61.08	4.41162
	61.2	0.63023
	61.32	10.7139
	61.44	2.52092
	61.56	2.44215
	61.68	1.89069
	61.8	4.41162
	61.92	1.81191
	62.04	3.70261
	62.16	3.07238
	62.28	2.52092
	62.4	2.52092
	62.52	0.63023
	62.64	1.89069
	62.76	3.86016
	62.88	1.89069
	63	3.07238
	63.12	2.5997
	63.24	4.41162
	63.36	1.96947
	63.48	3.70261
	63.6	3.22993
	63.72	1.81191
	63.84	1.89069
	63.96	3.62383
	64.08	3.78139
	64.2	3.07238
	64.32	3.70261
	64.44	3.07238
	64.56	2.52092
	64.68	3.15116
	64.8	1.26046
	64.92	2.44215
	65.04	0
	65.16	1.26046
	65.28	3.22993
	65.4	3.86016
	65.52	3.78139
	65.64	3.78139
	65.76	4.4904
	65.88	5.04185
	66	1.26046
	66.12	1.33924
	66.24	1.81191
	66.36	3.62383
	66.48	0.70901
	66.6	1.89069
	66.72	1.33924
	66.84	0.63023
	66.96	4.41162
	67.08	0
	67.2	4.41162
	67.32	4.41162
	67.44	3.15116
	67.56	3.93894
	67.68	3.15116
	67.8	3.70261
	67.92	4.41162
	68.04	5.04185
	68.16	2.52092
	68.28	0.63023
	68.4	0.63023
	68.52	3.15116
	68.64	3.78139
	68.76	1.26046
	68.88	1.89069
	69	2.52092
	69.12	3.15116
	69.24	2.44215
	69.36	2.44215
	69.48	3.70261
	69.6	3.78139
	69.72	0.63023
	69.84	2.52092
	69.96	5.67208
	70.08	1.33924
	70.2	3.78139
	70.32	1.26046
	70.44	1.26046
	70.56	1.81191
	70.68	3.15116
	70.8	4.41162
	70.92	2.52092
	71.04	2.44215
	71.16	2.44215
	71.28	3.70261
	71.4	5.67208
	71.52	3.07238
	71.64	3.15116
	71.76	3.15116
	71.88	1.89069
	72	2.52092
	72.12	4.41162
	72.24	1.26046
	72.36	2.44215
	72.48	1.89069
	72.6	2.36337
	72.72	2.52092
	72.84	3.86016
	72.96	2.83604
	73.08	4.41162
	73.2	1.96947
	73.32	3.15116
	73.44	3.07238
	73.56	3.15116
	73.68	3.70261
	73.8	2.52092
	73.92	0
	74.04	2.52092
	74.16	3.15116
	74.28	1.26046
	74.4	2.52092
	74.52	1.89069
	74.64	4.4904
	74.76	2.52092
	74.88	1.89069
	75	1.33924
	75.12	4.33284
	75.24	2.91482
	75.36	1.26046
	75.48	1.89069
	75.6	1.89069
	75.72	2.52092
	75.84	0.63023
	75.96	2.44215
	76.08	2.52092
	76.2	4.33284
	76.32	3.78139
	76.44	1.26046
	76.56	3.15116
	76.68	3.78139
	76.8	0.63023
	76.92	3.78139
	77.04	1.33924
	77.16	2.52092
	77.28	1.26046
	77.4	1.96947
	77.52	3.22993
	77.64	3.93894
	77.76	2.52092
	77.88	1.26046
	78	0.70901
	78.12	0.70901
	78.24	0.63023
	78.36	2.52092
	78.48	1.26046
	78.6	1.89069
	78.72	4.41162
	78.84	1.89069
	78.96	1.26046
	79.08	0.63023
	79.2	3.07238
	79.32	2.52092
	79.44	1.89069
	79.56	1.26046
	79.68	2.52092
	79.8	0.63023
	79.92	0.94535
	80.04	1.26046
	80.16	6.45987
	80.28	0.63023
	80.4	1.89069
	80.52	3.78139
	80.64	2.52092
	80.76	2.52092
	80.88	1.89069
	81	2.9936
	81.12	2.52092
	81.24	1.18168
	81.36	1.33924
	81.48	0.63023
	81.6	0.63023
	81.72	4.33284
	81.84	2.52092
	81.96	3.15116
	82.08	1.89069
	82.2	2.52092
	82.32	3.07238
	82.44	1.81191
	82.56	0.63023
	82.68	1.89069
	82.8	3.15116
	82.92	2.52092
	83.04	1.18168
	83.16	3.07238
	83.28	1.89069
	83.4	1.96947
	83.52	0
	83.64	0.70901
	83.76	0
	83.88	1.89069
	84	0
	84.12	1.89069
	84.24	1.89069
	84.36	1.89069
	84.48	3.78139
	84.6	5.67208
	84.72	3.15116
	84.84	3.62383
	84.96	3.22993
	85.08	2.52092
	85.2	2.5997
	85.32	2.52092
	85.44	1.81191
	85.56	3.22993
	85.68	2.65879
	85.8	0.63023
	85.92	3.07238
	86.04	2.52092
	86.16	2.52092
	86.28	0
	86.4	4.41162
	86.52	0.07878
	86.64	3.15116
	86.76	3.78139
	86.88	1.26046
	87	3.15116
	87.12	2.04825
	87.24	3.15116
	87.36	1.26046
	87.48	0.63023
	87.6	2.44215
	87.72	2.52092
	87.84	0.63023
	87.96	2.5997
	88.08	1.33924
	88.2	0.07878
	88.32	0.70901
	88.44	0.63023
	88.56	1.89069
	88.68	1.89069
	88.8	1.26046
	88.92	1.18168
	89.04	1.81191
	89.16	1.89069
	89.28	3.15116
	89.4	0.63023
	89.52	1.26046
	89.64	0.63023
	89.76	1.89069
	89.88	0.63023
	90	0.70901

[truncated: 15 more sheets: Supplementary Fig. 4a, Supplementary fig 4b, Supplementary Fig. 7a, Supplementary Fig. 7b, Supplementary Fig. 7c, Supplementary Fig. 7d, Supplementary Fig. 7e, Supplementary Fig. 7f, Supplementary Fig. 8a, Supplementary Fig. 8b, Supplementary Fig. 8c, Supplementary Fig. 8d, Supplementary Fig. 8e, Supplementary Fig. 8f, Supplementary Fig. 9]
